# Supplementary material for: Mutual independence of alkaline‐ and calcium‐mediated signalling in Aspergillus fumigatus refutes the existence of a conserved druggable signalling nexus
Source: Mol Microbiol. 2017 Nov 14;106(6):861–75. doi: 10.1111/mmi.13840 (PMC5725717; doi:10.1111/mmi.13840)
Supplement: Supplementary file 6 — Supporting Table 1 [file MMI-106-861-s006.xlsx]

## Sheet: Annotated time series UP
Gene identifier	A. fumigatus common name	First time-point of significant differential expression (minutes)	Differentially expressed at subsequent time-points (minutes)	Annotation	S. cerevisiae ortholog	S. cerevisiae common name	C. albicans ortholog	C. albicans common name	A. nidulans ortholog	A. nidulans common name	Log2 ratio T5	Log2 ratio T15	Log2 ratio T30	Log2 ratio T45	Log2 ratio T60
AFUA_5G12510	afeA	45	60	Afu5G12510 adenylate-forming enzyme AfeA, similar to adenylate-forming enzyme AfeA (GI:34558504) (Emericella nidulans)					AN0054		-0.0533361	0.158804	1.46329	2.13172	2.03481
AFUA_5G12410		15		AFUA_5G12410 conserved hypothetical protein	YLR326W	YLR326W	C1_03150C_A		AN0061		0.960133	1.82054	0.580891	0.0633429	-0.0937371
AFUA_1G03090		15	30, 45	AFUA_1G03090 integral membrane protein			C6_00250W_A		AN0294		0.471334	2.1543	2.02791	1.89036	1.224
AFUA_1G04970		5	15	AFUA_1G04970 Patatin-like serine hydrolase, putative			C2_01920C_A		AN0408		2.18164	1.70102	0.415922	0.559994	0.432643
AFUA_6G10940		5	15, 30, 45	AFUA_6G10940 conserved hypothetical protein					AN0600		2.94584	4.14407	3.16192	2.17987	1.46587
AFUA_6G10900		15		AFUA_6G10900 UV-endonuclease UVE					AN0604		-0.700155	1.90202	0.795022	-0.0227201	-0.249871
AFUA_1G13550		5	15, 30, 45, 60	AFUA_1G13550 conserved hypothetical protein					AN0693		2.06138	3.75155	3.77511	3.0899	2.11036
AFUA_1G14500		15		AFUA_1G14500 conserved hypothetical protein					AN0781		0.679855	2.18434	0.801311	0.0968314	0.192913
AFUA_1G14830		5	15, 30, 45, 60	AFUA_1G14830 conserved hypothetical protein					AN0823		3.09997	4.19	3.12	2.14	2.03
AFUA_1G15890		15		AFUA_1G15890 SacI domain protein					AN0925		0.129927	2.15579	0.698883	0.286156	0.362493
AFUA_3G00800			15,30	AFUA_3G00800 Predicted oxidoreductase, 2OG-Fe(II) oxygenase family protein			C2_09850C_A		AN10026		0.879564	1.78572	2.3802	0.490821	1.08315
AFUA_1G14840		5		AFUA_1G14840 ORF, Uncharacterized					AN10093		1.6664	0.652211	0.518031	0.909205	0.015337
AFUA_1G06580	hel10	15	30, 45	AFUA_1G06580 high expression lethality protein Hel10, putative, similar to MS8 (GI:9937499) (Ajellomyces capsulatus) similar to hypothetical protein YNL208w; HEL10 (GI:2131923) (Saccharomyces cerevisiae) PMID: 11574158					AN10165		1.18553	3.31649	2.9081	2.12683	1.0907
AFUA_8G05650		5	15, 30, 45, 60	AFUA_8G05650 hypothetical protein					AN10219		1.66965	3.68229	3.66953	2.57824	1.60216
AFUA_1G12990		15	30	AFUA_1G12990 conserved hypothetical protein, similar to Ydl183cp (GI:6320018) (Saccharomyces cerevisiae)	YDL183C	YDL183C	C3_01680C_A		AN1022		0.844756	3.19385	1.84127	0.663392	0.352774
AFUA_3G13080		15	30, 45	AFUA_3G13080 conserved hypothetical protein					AN10356		0.646445	1.7188	1.76808	1.74637	1.32616
AFUA_6G07970		15		AFUA_6G07970 calpain-like protein, (3.4.22.17)					AN10513		-1.31026	1.99271	0.573716	-1.0365	-0.938571
AFUA_4G13680		5	15	AFUA_4G13680 phosphatidylserine synthase, (2.7	YER026C	CHO1	C1_11240C_A	CHO1	AN10701		2.13791	2.71526	1.30309	0.57132	0.373138
AFUA_6G06590		15		AFUA_6G06590 DnaJ chaperone (Caj1), putative					AN10706		0.70141	1.85824	1.16567	0.445026	0.415464
AFUA_2G07870		5	15	AFUA_2G07870 Patatin-like serine hydrolase, putative					AN10747		2.0505	2.08896	0.491675	0.486627	0.300221
AFUA_3G12350		15		AFUA_3G12350 stress response RCI peptide, putative, similar to SP:Q9Y068: Protein Ric1, RIC1 protein (Phytophthora infestans) PMID: 10591972 similar to plasma membrane proteolipid 3 (Swiss-Prot:P87284) (Saccharomyces cerevisiae	YDR276C	PMP3	C1_02700C_A		AN11705		0.914956	1.9773	1.27485	1.11744	0.596282
AFUA_6G10840		15		AFUA_6G10840 conserved hypothetical protein					AN11915		0.116016	1.64905	1.0028	0.256513	0.0321132
AFUA_2G15810		15	30, 45, 60	AFUA_2G15810 conserved hypothetical protein					AN12198		0.667111	2.31035	2.38776	2.36368	1.75763
AFUA_1G10220		5		AFUA_1G10220 conserved hypothetical protein					AN1250		1.60887	1.1409	0.411276	0.15259	-0.0275096
AFUA_1G09590		5	15	AFUA_1G09590 conserved hypothetical protein					AN1330		1.51889	2.49679	0.604394	-0.0126894	-0.135285
AFUA_1G09580		5		AFUA_1G09580 conserved hypothetical protein			C3_07470W_A		AN1331		1.71284	1.47535	0.281282	-0.115223	-0.130532
AFUA_8G04300		15		AFUA_8G04300 C2H2 finger domain protein, putative					AN1437		-0.557579	1.69611	0.447764	0.0497311	-0.165188
AFUA_8G05010	zfpA	5		AFUA_8G05010 C2H2 finger domain protein, putative					AN1500		1.63702	1.26116	0.433581	0.122363	-0.103228
AFUA_8G06700	anxc3.1	15		AFUA_8G06700 annexin ANXC3.1, identical to annexin ANXC3.1 (GI:47059731) (Aspergillus fumigatus) PMID: 15044005					AN1606		1.41968	1.88505	1.30216	0.668626	0.722371
AFUA_2G04360		15		AFUA_2G04360 WD repeat protein, contains WD repeats	YBR281C	DUG2	C1_05930C_A		AN1879		0.820967	1.63141	0.923421	0.372219	0.347595
AFUA_2G04350		15		AFUA_2G04350 conserved hypothetical protein					AN1880		0.96424	1.67958	0.813255	0.651783	0.404677
AFUA_4G10190		15	30, 45	AFUA_4G10190 NAD binding Rossmann fold oxidoreductase, putative, (1.-.-.-)					AN2013		1.363	2.75238	1.89675	1.57821	0.914094
AFUA_2G13760		5	15	AFUA_2G13760 plasma membrane SNARE protein (Sec9), putative					AN2419		1.50637	1.90713	0.414503	-0.179651	-0.197093
AFUA_2G13800		15	30, 45	AFUA_2G13800 malate dehydrogenase, (1.1.1.					AN2423		0.583952	1.59134	1.87726	1.91193	1.12816
AFUA_2G13890	anxc3.2	5	15, 30, 45, 60	AFUA_2G13890 annexin ANXC3.2, identical to gi47059732, annexin ANXC3.2 (Aspergillus fumigatus) PMID: 15044005					AN2427		3.7772	3.92	2.75	2.16	1.68
AFUA_3G06020		5		AFUA_3G06020 glyoxalase family protein					AN2760		1.7409	-0.0802345	-0.165088	-0.175345	-0.0788562
AFUA_3G07740		5	15, 30	AFUA_3G07740 conserved hypothetical protein					AN2913		2.33391	2.58458	1.57705	1.11984	0.730413
AFUA_3G08750		15		AFUA_3G08750 conserved hypothetical protein					AN3005		1.09749	2.13481	1.14804	0.76095	0.522842
AFUA_3G12330		15	30, 45	AFUA_3G12330 phosphatidyl synthase			C5_02380W_A		AN3085		0.548496	2.79185	2.36585	1.98883	1.1311
AFUA_1G17460		5		AFUA_1G17460 Putative C6 transcription factor; calcium induced					AN3108		1.68965	0.612292	0.287866	0.420284	0.301268
AFUA_4G12940		15	30, 45	AFUA_4G12940 hypothetical protein					AN3585		0.94204	1.89956	1.93848	1.56837	1.01544
AFUA_4G12590		15	30, 45, 60	AFUA_4G12590 conserved hypothetical protein					AN3627		0.591634	2.24476	2.26996	2.31318	1.8221
AFUA_4G12490		15	30, 45	AFUA_4G12490 guanine nucleotide exchange factor Vps9, putative, similar to vacuolar sorting-associated protein VPS9 (GI:1236648) (Saccharomyces cerevisiae)					AN3678		0.579328	1.85291	2.07467	1.58562	1.0486
AFUA_1G05680		15	30	AFUA_1G05680 hypothetical protein					AN4088		0.389465	2.07581	1.55125	1.29636	0.863648
AFUA_1G05690		15		AFUA_1G05690 conserved hypothetical protein					AN4089		0.93539	2.38223	1.49268	0.698917	0.490052
AFUA_1G03150	erg24	45		Afu1G03150 c-14 sterol reductase					AN4094		-0.320501	-0.0781551	0.812743	2.02654	1.3171
AFUA_7G03880		5	15, 30	AFUA_7G03880 sodium/calcium exchanger protein					AN4266		1.75726	2.9579	1.54373	1.06004	0.854431
AFUA_4G05900		15	30, 45, 60	AFUA_4G05900 conserved hypothetical protein					AN4299		0.770346	1.93459	1.96825	2.82788	2.19793
AFUA_2G02080		5	15	AFUA_2G02080 C2H2 finger domain protein, putative					AN4586		3.51898	1.84957	0.288382	0.502109	0.121752
AFUA_2G02470		15		AFUA_2G02470 PA and RING finger domain protein, contains PA and RING finger domains					AN4637		1.4037	2.06445	0.89698	0.618609	0.416727
AFUA_5G08650		5	15	AFUA_5G08650 conserved hypothetical protein					AN4711		1.59559	1.9659	0.794738	0.358541	-0.220319
AFUA_3G06850		15		AFUA_3G06850 conserved hypothetical protein					AN4795		-0.743128	1.83535	1.48091	0.538608	-0.307115
AFUA_3G07570		5		AFUA_3G07570 conserved hypothetical protein					AN4854		1.62498	1.06775	-0.136996	-0.481305	-0.162053
AFUA_3G11290		15		AFUA_3G11290 conserved hypothetical protein					AN4870		0.727133	1.87871	1.10371	0.735817	0.432696
AFUA_3G10480		15	30, 45, 60	AFUA_3G10480 meiotic sister chromatid recombination protein Ish1/Msc1, putative, similar to SP:Q9Y7X6: stress response protein ish1 (Schizosaccharomyces pombe) PMID: 11751918 similar to protein of unknown function, green fluorescent protein (GFP)-fusion protein localizes to the endoplasmic reticulum; msc1 mutants are defective in directing meiotic recombination events to homologous chromatids; Ms…	YML128C	MSC1			AN4940		0.644115	2.09934	2.54895	2.06332	1.68607
AFUA_3G10370		5	15	AFUA_3G10370 conserved hypothetical protein					AN4950		1.67625	2.7133	0.940655	1.115	0.6603
AFUA_3G09990		15	30	AFUA_3G09990 conserved hypothetical protein					AN4988		1.2198	2.44936	1.58434	1.21467	0.631464
AFUA_6G07470		5, 45		AFUA_6G07470 ORF, Uncharacterized, Ortholog(s) have role in fungal-type cell wall organization, protein oligomerization and cellular bud, cytoplasm, membrane raft, plasma membrane localization	YLR414C	PUN1	C3_07470W_A		AN5213		3.05168	1.01012	0.403049	3.55061	0.496922
AFUA_4G01160		15	30	AFUA_4G01160 von Willebrand domain protein					AN5364		0.0625986	3.14566	2.54212	0.751419	0.726642
AFUA_6G12290		15		AFUA_6G12290 PH domain protein, contains a PH domain					AN5671		0.795183	2.25905	1.14097	0.861322	0.62422
AFUA_7G04300		15		AFUA_7G04300 RhoGAP and Fes/CIP4 domain protein					AN5677		0.93498	1.57892	0.527758	0.151841	-0.0267121
AFUA_2G10030		15	30, 45	AFUA_2G10030 actin cytoskeleton protein (VIP1), putative, similar to SP:P87216: Protein vip1 (Schizosaccharomyces pombe) PMID: 10388810			C5_04470C_A		AN6004		1.38136	2.65267	2.84295	2.25841	1.47691
AFUA_2G09070		5	15, 30, 45	AFUA_2G09070 DUF221 domain protein, putative					AN6071		2.13813	3.56698	2.28573	1.56298	0.818121
AFUA_2G12550		15		AFUA_2G12550 MFS multidrug transporter, putative					AN6277		0.833874	1.73557	0.440089	0.212847	0.0901493
AFUA_6G03680		5	15	AFUA_6G03680 hypothetical protein					AN6404		3.12857	2.28215	1.06168	0.651403	0.371718
AFUA_6G05350	opsB	15		AFUA_6G05350 aspartic-type endopeptidase (OpsB), putative, similar to aspartic protease opsB; oryzapsin B (GI:21392382) (Aspergillus oryzae), (3.4.23.-)	YLR121C	YPS3	C1_04870W_A	SAP7	AN6487		1.06445	2.33183	1.32901	0.757811	0.294118
AFUA_6G04680	mitA	15		AFUA_6G04680 MIPC synthase subunit (SurA), putative, similar to MIPC synthase; SurA (GI:31323648) (Aspergillus nidulans)	YPL057C	SUR1			AN6534		1.083	1.98794	0.910577	0.494745	0.119341
AFUA_6G04460		60		AFUA_6G04460 phosphatidyl synthase, (2.7.8.5)	YDL142C	CRD1	C1_00100C_A		AN6580		0.759345	1.30982	1.34636	1.04072	2.11594
AFUA_5G13100		15	30, 45	AFUA_5G13100 conserved hypothetical protein					AN6856		1.44884	2.07869	2.12463	2.11662	1.32323
AFUA_2G16990		15		AFUA_2G16990 conserved hypothetical protein					AN7273		-0.409751	2.61996	1.49555	0.645269	0.281305
AFUA_2G16530		15	30	AFUA_2G16530 cyanate hydratase, putative, (4.2.1.104					AN7331		1.45612	2.24369	1.86702	1.28049	0.54083
AFUA_2G16520	pld2	5	15,30	AFUA_2G16520 phospholipase D (PLD), putative, similar to phospholipase; PLD1 (GI:27922984) (Aspergillus oryzae) similar to phospholipase; pldA (GI:29467473) (Aspergillus nidulans) contains two PLDc domains, (3.1					AN7334		1.59324	3.14822	2.10943	0.98538	0.471983
AFUA_2G15180		15		AFUA_2G15180 conserved hypothetical protein					AN7587		0.858706	1.85754	1.04121	0.520113	0.350704
AFUA_1G09930	gcy1	15	30, 45	AFUA_1G09930 glycerol dehydrogenase Gcy1, putative, contains an AKR domain similar to Putative NADP(+) coupled glycerol dehydrogenase, proposed to be involved in an alternative pathway for glycerol catabolism; Gcy1p (GI:6324694) (Saccharomyces cerevisiae), (1.1.1.-)			C3_07340W_A	GCY1	AN7954		1.03139	2.09468	1.71698	1.88682	0.873707
AFUA_7G04870		5	15, 30, 45	AFUA_7G04870 glutamine-serine-proline rich protein, putative, similar to mold-specific MS8 protein (GI:16118413) (Ajellomyces capsulatus) PMID: 11574158 PMID: 12455959					AN8062		2.31652	3.07178	2.11125	1.68598	1.33724
AFUA_5G01840		15		AFUA_5G01840 DUF455 domain protein					AN8067		1.12937	2.3494	0.769277	0.199238	-0.0512827
AFUA_5G04290		15	30, 45	AFUA_5G04290 WW domain protein, putative, similar to WW domain containing protein interacting with Metacaspase (MCA1); Wwm1p (Saccharomyces cerevisiae)					AN8281		1.2726	2.48059	2.21709	1.83122	1.10354
AFUA_3G10690	pmcB	15	30	AFUA_3G10690 calcium-translocating P-type ATPase(PMCA-type),putative, (3.6.3.8)					AN8399		0.401375	3.53273	2.59439	1.0654	0.970328
AFUA_6G00510		30	45	Afu6G00510 NADP-dependent alcohol dehydrogenase, (1.1.1.1)					AN8628		0.558431	1.3836	1.57617	1.61557	1.01827
AFUA_6G02930		15		AFUA_6G02930 conserved hypothetical protein					AN8766		0.980075	1.57844	0.863591	0.269765	0.270969
AFUA_5G09480		15		AFUA_5G09480 ABC transporter, putative, (3.6.3.-)					AN8812		0.372085	1.95887	0.558772	0.0800547	0.0285548
AFUA_5G09450		15		AFUA_5G09450 isoflavone reductase family protein, (1.3.1.-)					AN8815		0.611944	2.15544	1.03736	0.749531	0.451242
AFUA_7G01840		15	30	AFUA_7G01840 membrane bound C2 domain protein (vp115), putative, similar to membrane bound C2 domain containing protein; Mbc2; vp115 (GI:8393755) (Rattus norvegicus) contains one transmembrane helix and five C2 Ca2+-binding domains			C1_03100W_A		AN9149		0.671507	1.64663	1.56838	1.45212	1.01461
AFUA_8G05710	mfsA	5	15, 30	AFUA_8G05710 MFS sugar transporter Stl1, putative, similar to glycerol proton symporter of the plasma membrane, subject to glucose-induced inactivation, strongly but transiently induced when cells are subjected to osmotic shock; Stl1p (GI:6320745) (Saccharomyces cerevisiae) PubMed=8076821	YDR536W	STL1	C6_03790C_A	HGT10	AN9168		1.62708	1.99754	1.51925	1.22949	1.24793
AFUA_8G01840		15	30	AFUA_8G01840 conserved hypothetical protein					AN9209		0.500346	3.35435	2.19457	0.874314	0.693005
AFUA_4G00860	dprA	5	15, 30, 45, 60	AFUA_4G00860 cell surface protein, putative					AN9267		1.58947	3.42222	3.42656	2.55201	1.71579
AFUA_5G03750		15	30, 45	AFUA_5G03750 WW domain protein					AN9521		0.826879	2.27185	2.10539	1.54151	0.623972
AFUA_6G07720	acuF	45	60	Afu6G07720 phosphoenolpyruvate carboxykinase AcuF, similar to GB:AAL10705.1: phosphoenolpyruvate carboxykinase AcuF (Emericella nidulans) PMID: 11741859, 7614370, 3622 similar to phosphoenolpyruvate carboxykinase, key enzyme in gluconeogenesis, catalyzes early reaction in carbohydrate biosynthesis, glucose represses transcription and accelerates mRNA degradation, regulated by Mcm1p and Cat8p, loc…	YKR097W	PCK1	CR_00200W_A	PCK1	AN1918	acuF	0.21555	-0.451703	0.904319	1.94363	1.60838
AFUA_7G01000		45	60	AFUA_7G01000 aldehyde dehydrogenase, putative, (1.2.1.3)	YOR374W	ALD4	C2_02970C_A	ALD5	AN0554	aldA	-0.219428	0.0524088	0.865927	2.4372	1.79052
AFUA_3G14230		15		AFUA_3G14230 BAR adaptor protein RVS167, putative, similar to Rvs167p (SP:P39743) (Saccharomyces cerevisiae) similar to protein required for viability after N, C, or S starvation. The BAR adaptor proteins encoded by RVS167 and RVS161 form a complex that regulates actin, endocytosis, and viability following starvation or osmotic stress; Rvs161p (GI:6319854) (Saccharomyces cerevisiae)	YDR388W	RVS167			AN2516	ampA	0.967274	2.33104	1.26817	0.514655	0.341281
AFUA_6G12450	awh11	15	30, 45	AFUA_6G12450 chaperone/heat shock protein Hsp12, putative, similar to chaperone/heat shock protein Awh11 (GI:2367623) (Emericella nidulans) PMID: 9312029 similar to GB:AAL06077.1: 12 kDa heat shock protein {Saccharomyces cerevisiae;}					AN3725	awh11	1.12363	2.5131	2.19341	1.74669	1.17597
AFUA_2G01870	chsA	5	15	AFUA_2G01870 (Alt. Locus)chsA (Gene Name), , chitin synthase A, (2.4.			CR_09020C_A	CHS2	AN4566	chsC	1.75688	2.82746	1.25979	0.67646	0.38498
AFUA_6G13540	cp3	15	45	AFUA_6G13540 carboxypeptidase CpyA/Prc1, putative, similar to vacuolar carboxypeptidase Y (proteinase C), involved in protein degradation in the vacuole and required for full protein degradation during sporulation; Prc1p (GI:6323955) (Saccharomyces cerevisiae) similar to serine-type carboxypeptidase CpyA (GI:14211580) (Emericella nidulans) PMID: 11440134, (3.4.16.5)	YMR297W	PRC1	C7_03360W_A	CPY1	AN5442	cpyA	0.939042	1.69843	1.47969	1.55094	1.10877
AFUA_2G03120	utr2	60		AFUA_2G03120 Probable glycosidase crf2 Precursor	YEL040W	UTR2	C3_01730C_A	UTR2	AN4515	crhB	0.706114	1.23502	1.32036	1.23664	1.92714
AFUA_1G12960		15		AFUA_1G12960 SCF ubiquitin ligase complex subunit CulA, putative, similar to GB:AAC50544.1: Hs-CUL-1 (Homo sapiens)					AN1019	culA	0.188701	1.67741	0.780903	0.277857	0.0381241
AFUA_6G12180	dprB	5	15, 30, 45, 60	AFUA_6G12180 conserved hypothetical protein					AN5324	dlpA	4.02047	5.75	5.46	4.46	2.96
AFUA_2G07420	sac6	15	30	AFUA_2G07420 actin-bundling protein Sac6, putative, similar to fimbrin, actin-bundling protein; cooperates with Scp1p (calponin/transgelin) in the organization and maintenance of the actin cytoskeleton; Sac6p (GI:6320334) (Saccharomyces cerevisiae)	YDR129C	SAC6	C6_02730W_A	SAC6	AN5803	fimA	0.0964731	1.69371	1.66578	1.01753	0.465426
AFUA_4G11730	gldB	15	30, 45	AFUA_4G11730 glycerol dehydrogenase (GldB), putative, similar to NADPH-dependent glycerol dehydrogenase (GI:32879320) (Aspergillus nidulans), (1.1.1.72)					AN5563	gldB	0.785734	1.74712	1.80624	1.63717	1.08546
AFUA_4G08990		15		AFUA_4G08990 molybdenum cofactor sulfurase protein (HxB), putative, similar to HxB protein (GI:6652966) (Emericella nidulans) PMID: 11029694 PMID: 10096075 PMID: 362158 PMID: 384157, (4.4.1.16)					AN1637	hxB	0.113282	2.63439	1.39169	0.335733	-0.013318
AFUA_7G03910		5	15	AFUA_7G03910 C2H2 zinc finger protein					AN4263	nsdC	1.49798	2.77684	1.39664	0.818768	0.464433
AFUA_6G07520	pil1	15		AFUA_6G07520 cell wall integrity signaling protein Lsp1/Pil1, putative, similar to integral membrane protein that along with Pil1p is a primary component of eisosomes, large immobile patch structures at the cell cortex associated with endocytosis; null mutants show activation of Pkc1p/Ypk1p stress resistance pathways; Lsp1p (GI:6325253) (Saccharomyces cerevisiae) PMID: 15016821 similar to integra…	YGR086C	PIL1	C2_06730W_A	LSP1	AN5217	pilA	0.90552	1.65964	1.1966	0.760063	0.405422
AFUA_1G10880	pmcA	15		AFUA_1G10880 P-type calcium ATPase, putative, similar to calcium-transporting ATPase 2; EC 3.6.3.8; vacuolar Ca(2+) ATPase PMC1 (P38929) (Saccharomyces cerevisiae), (3.6.3.8)					AN1189	pmcA	0.751771	1.98417	0.989109	0.401676	0.367638
AFUA_6G10830	pphB	15		AFUA_6G10830 protein phosphatase 2A catalytic subunit Pph21, putative, similar to catalytic subunit of protein phosphatase 2A, functionally redundant with Pph22p; methylated at C terminus; forms alternate complexes with several regulatory subunits; involved in signal transduction and regulation of mitosis; Pph21p (GI:6320067) (Saccharomyces cerevisiae), (3.	YDL134C	PPH21	C3_01600W_A	PPH21	AN6391	pphA	0.592086	1.65195	0.804161	0.148853	-0.0405228
AFUA_5G13300	pep1	45	60	Afu5G13300 aspartic endopeptidase Pep1/aspergillopepsin F, identical to aspergillopepsin i (GI:963013) (Aspergillus fumigatus) PMID: 7557298 identical to aspergillopepsin F (GI:85541049) (Aspergillus fumigatus), (3.4.23.18) [Link to Allergen Table]					AN6888	prtB	0.401603	0.145446	0.507863	1.59811	1.52571
AFUA_2G13060	cbpA	15		AFUA_2G13060 calcineurin binding protein, putative					AN6249	rcnA	1.41405	1.89298	0.543405	0.372166	0.17709
AFUA_4G10200	rfeF	15	30	AFUA_4G10200 transcription factor RfeF, putative, similar to RfeF (GI:27450545) (Emericella					AN2012	rfeF	0.413119	1.77287	1.60218	1.11316	0.434826
AFUA_3G13440		5	15, 45	AFUA_3G13440 stomatin family protein			CR_08990C_A		AN3163	stoA	2.63502	2.74526	1.32444	1.56262	1.20772
AFUA_1G04270	vcxA	15	30, 45	AFUA_1G04270 calcium ion transporter Vcx1, putative, similar to vacuolar H+/Ca2+ exchanger involved in control of cytosolic Ca2+ concentration; has similarity to sodium/calcium exchangers, including the bovine Na+/Ca2+,K+ antiporter; Vcx1p (GI:6320075) (Saccharomyces cerevisiae)	YDL128W	VCX1	C1_08580C_A	VCX1	AN0471	vcxA	1.44954	2.6305	2.36632	1.70049	1.46827
AFUA_4G11720		15	30, 45	AFUA_4G11720 phosphatidyl synthase	YKR070W	YKR070W					0.938787	2.46941	2.03114	1.55714	1.08245
AFUA_1G03980		15	30	Thermotolerance protein; essential for growth at high temperatures; wild-type virulence							1.14417	2.52173	1.62398	1.15568	0.884282
AFUA_1G03990		5	15, 30	Thermotolerance protein; essential for growth at high temperatures; wild-type virulence							1.58302	3.05118	1.93566	1.36555	0.83857
AFUA_1G04300		5	15, 30, 45	AFUA_1G04300 conserved hypothetical protein							3.9848	4.33	2.97	2.2	1.42928
AFUA_1G04860		5	15, 30	AFUA_1G04860 rhodopsin family protein, similar to rhodopsin (GI:45511087) (Loligo forbesi							1.83072	3.30426	2.20847	1.46537	0.933421
AFUA_1G14420		15		AFUA_1G14420 conserved hypothetical protein							0.526583	2.13499	0.755944	0.165931	0.0311503
AFUA_1G17290		15		AFUA_1G17290 conserved hypothetical protein							1.22421	2.00382	0.778874	0.226866	0.0191867
AFUA_2G01710		15	30	AFUA_2G01710 GPI anchored protein, putative							1.18163	2.4028	1.58518	1.18134	0.757284
AFUA_2G01880		15		AFUA_2G01880 low molecular weight phosphotyrosine protein phosphatase, putative, (3.1.3.-)							0.620944	2.00088	1.65685	0.825519	0.678753
AFUA_2G02500		15	30	AFUA_2G02500 conserved hypothetical protein							0.259697	2.05984	2.30712	1.38354	1.02226
AFUA_2G05320		15		AFUA_2G05320 calcium-proton exchanger, putative							0.360224	1.74095	1.39119	0.928789	0.789771
AFUA_2G05330		15	30	AFUA_2G05330 vacuolar H+\/Ca2+ exchanger							0.696548	2.00553	0.768925	0.424719	0.283466
AFUA_2G10370		60		AFUA_2G10370 iron-sulfur cluster assembly accessory protein Isa2. Protein required for maturation of mitochondrial and cytosolic Fe/S proteins, localizes to the mitochondrial intermembrane space, overexpression of ISA2 suppresses grx5 mutations; Isa2p (GI:6325324) (Saccharomyces cerevisiae)							0.775321	1.26953	1.2742	1.06292	1.96435
AFUA_2G13830		15		AFUA_2G13830 conserved hypothetical protein							1.45875	2.28149	1.312	1.15171	0.517419
AFUA_3G00720		15		AFUA_3G00720 DUF500 and UBA/TS-N domain protein							-0.0316393	2.19161	1.02916	0.424781	0.184872
AFUA_3G13090		5	15	AFUA_3G13090 conserved hypothetical protein							2.96673	2.50056	0.771456	0.464546	0.767096
AFUA_4G06410		15		AFUA_4G06410 conserved hypothetical protein							0.929637	1.64918	1.26377	1.19652	0.747101
AFUA_4G09330		15	30, 45	AFUA_4G09330 conserved hypothetical protein							0.085523	2.68304	2.62466	1.65699	1.22519
AFUA_5G01920		5	15	AFUA_5G01920 GPI anchored protein, putative							1.65377	2.04868	1.48901	1.2334	0.643243
AFUA_5G02500		45		Afu5G02500 conserved hypothetical protein							0.0518055	0.672506	1.2637	1.6529	1.02869
AFUA_5G12590			30,60	AFUA_5G12590 ORF, Uncharacterized							0.0635896	1.4515	2.13561	0.0428424	2.02494
AFUA_5G13440		5		AFUA_5G13440 ORF, Uncharacterized							2.21669	0.807898	0.0392942	0.302787	0.160138
AFUA_6G00320		5		hypothetical protein							2.3659	0.574581	0.0726891	-0.444004	0.160716
AFUA_6G00330		5		hypothetical protein							2.56962	0.590204	0.0801249	-0.30682	-0.211121
AFUA_7G04520		15	30, 45	AFUA_7G04520 conserved hypothetical protein							1.17348	2.78588	2.39484	2.04323	1.03665
AFUA_8G05720		5	15, 30, 45, 60	AFUA_8G05720 DUF567 domain protein, contains a DUF567 domain							3.05737	4.51	4.41	3.56	3.14
AFUA_8G06810		15		AFUA_8G06810 hypothetical protein							1.17141	1.8772	0.839261	0.391521	0.128697

## Sheet: Annotated time series DOWN
Gene identifier	A. fumigatus common name	First time-point of significant differential expression (minutes)	Differentially expressed at subsequent time-points (minutes)	Annotation	S. cerevisiae ortholog	S. cerevisiae common name	C. albicans ortholog	C. albicans common name	A. nidulans ortholog	A. nidulans common name	Log2 ratio T5	Log2 ratio T15	Log2 ratio T30	Log2 ratio T45	Log2 ratio T60
AFUA_1G10390	abcB	45		AFUA_1G10390 ABC multidrug transporter, putative, similar to Fum19p of the fumonisin biosynthetic gene cluster (GI:25294143) (Gibberella moniliformis) similar to GB:AAP78734.1: ABC transporter (Alternaria brassicae), (3.6.3.-)					AN7839		-1.47142	-1.24698	-1.95328	-1.44034	-1.20163
AFUA_1G13120		5		AFUA_1G13120 conserved hypothetical protein							1.45219	1.32311	0.614119	-3.16714	-0.176373
AFUA_2G03610		5	15	AFUA_2G03610 IMP dehydrogenase, putative, similar to inosine-5\'-monophosphate dehydrogenase (SP:O14344) (Schizosaccharomyces pombe), (1.1.1.205)	YML056C	IMD4	C2_06390C_A	IMH3	AN12478		-1.53283	-0.927176	-0.92064	-1.79521	-0.726803
AFUA_2G04080		5	15	AFUA_2G04080 GPR/FUN34 family protein	YNR002C	ATO2	C2_06680W_A	FRP3	AN5226	acpA	-2.29681	-0.7874	-0.651535	-1.52129	-0.713748
AFUA_2G10230		5	45, 60	AFUA_2G10230 inositol oxygenase, putative, similar to inositol oxygenase (GI:34481596) (Sporopachydermia lactativora) PMID: 14663824, (1.13.99.1)			C5_04120C_A		AN5985		0.300346	-1.18624	-1.88615	-1.65618	-1.82067
AFUA_2G14490		5	15	AFUA_2G14490 endoglucanase, putative, (3.2.1.-)							-1.60994	-0.710098	-0.294997	-2.8118	-0.521583
AFUA_2G15950	yap2	5		AFUA_2G15950 extracellular aspartic endopeptidase, putative, similar to aspergillopepsin A (SP:Q12567) (Aspergillus saitoi) similar to Endothiapepsin precursor (EC 3.4.23.22) (Aspartate protease) (Swiss-Prot:P11838) (Cryphonectria parasitica) PubMed = 2676515, (3.4.23.18)					AN8102	pepAc	-1.32956	-0.146097	-0.108889	-2.35727	-0.416175
AFUA_3G07870		15	30, 45	AFUA_3G07870 extracellular serine-rich protein, putative					AN2954		-1.87746	-1.75675	-1.77161	-1.10581	-1.42468
AFUA_3G07910	uge3	5	15, 30	AFUA_3G07910 UDP-GAL-4-epimeraseUDP-glucose 4-epimerase, putative					AN2951		-2.05834	-1.58572	-1.39314	-1.65407	-0.776119
AFUA_3G09690		5		AFUA_3G09690 extracellular thaumatin domain protein, putative					AN3079	cetA	-0.967273	-1.11802	-0.984751	-1.54251	-0.90796
AFUA_4G00750		5	45, 60	AFUA_4G00750 conserved hypothetical protein							-1.24466	-0.993271	-1.71702	-1.77805	-2.01237
AFUA_4G01280		5	15, 30, 45, 60	AFUA_4G01280 hypothetical protein					AN3286		-1.31824	-1.78079	-1.88377	-1.61584	-1.11114
AFUA_4G10770	ppoA	5		AFUA_4G10770 Cyclooxygenase-like fatty acid oxygenase					AN5028	ppoC	1.51472	1.42036	0.259339	-3.74193	-0.68879
AFUA_4G12530	cccA	5	30, 45, 60	AFUA_4G12530 calcium transporter, putative, imilar to GB:AAB67452.1: Ccc1p: putative transmembrane Ca2+ transporter {Saccharomyces cerevisiae;}					AN3681		-1.48621	-2.03877	-2.03137	-1.7357	-2.13981
AFUA_5G00790		5	15	AFUA_5G00790 ABC multidrug transporter, putative					AN8344		-1.73311	-1.15251	-0.344236	-3.05343	-1.22211
AFUA_5G03010		5		AFUA_5G03010 conserved hypothetical protein					AN8175		-0.323253	1.12	1.08906	-2.67311	0.542961
AFUA_5G10920		5		AFUA_5G10920 DUF221 domain protein, putative			C1_09430W_A		AN0229		0.451962	0.155938	-0.263802	-1.7763	-0.346221
AFUA_6G00140		5		AFUA_6G00140 hypothetical protein							-0.226818	-0.172073	-0.578562	-2.13533	-1.16459
AFUA_6G06740		5	45	AFUA_6G06740 endoplasmic reticulum calcium ATPase, putative, similar to sarcoplasmic/endoplasmic reticulum calcium ATPase 1 (SP:Q92105) (Rana esculenta) PMID: 1386027, (3.6.3.8)					AN5743	0	-0.814167	-1.26469	-1.66326	-1.73608	-1.448
AFUA_6G09990		5		AFUA_6G09990 importin beta-4 subunit, putative, similar to importin beta-4 subunit (SP:P40069) (Saccharomyces cerevisiae)					AN2120	kapJ	-1.13368	-0.695653	-0.895817	-1.55444	-0.767218
AFUA_6G10790		5		AFUA_6G10790 MFS amine transporter, putative					AN7351		-0.372748	-0.159768	-0.165396	-1.93467	-0.883617
AFUA_6G11430	aldA	5		AFUA_6G11430 aldehyde dehydrogenase AldA, putative, similar to aldehyde dehydrogenase ALDH (GI:13309884) (Emericella nidulans) similar to mitochondrial aldehyde dehydrogenase, involved in regulation or biosynthesis of electron transport chain components and acetate formation; activated by K+; utilizes NADP+ as the preferred coenzyme; constitutively expressed; Ald5p (GI:6320917) (Saccharomyces cer…					AN0554	aldA	-0.00946903	0.683056	0.277514	-1.65282	-0.160809
AFUA_8G01260		60		AFUA_8G01260 hypothetical protein							0.354794	-0.982056	-1.09345	-0.578064	-1.65115
AFUA_8G01970		5	15, 30, 60	AFUA_8G01970 extracellular endo-polygalacturonase, putative, (3.2.1.-)					AN4372	pgaB	-1.58196	-1.53916	-1.37315	-2.51108	-1.85403

## Sheet: Sheet1
AFUA_1G03090
AFUA_1G03150
AFUA_1G03980
AFUA_1G03990
AFUA_1G04270
AFUA_1G04300
AFUA_1G04860
AFUA_1G04970
AFUA_1G05680
AFUA_1G05690
AFUA_1G06580
AFUA_1G09580
AFUA_1G09590
AFUA_1G09930
AFUA_1G10220
AFUA_1G10880
AFUA_1G12960
AFUA_1G12990
AFUA_1G13550
AFUA_1G14420
AFUA_1G14500
AFUA_1G14830
AFUA_1G14840
AFUA_1G15890
AFUA_1G17290
AFUA_1G17460
AFUA_2G01710
AFUA_2G01870
AFUA_2G01880
AFUA_2G02080
AFUA_2G02470
AFUA_2G02500
AFUA_2G03120
AFUA_2G04350
AFUA_2G04360
AFUA_2G05320
AFUA_2G05330
AFUA_2G07420
AFUA_2G07870
AFUA_2G09070
AFUA_2G10030
AFUA_2G10370
AFUA_2G12550
AFUA_2G13060
AFUA_2G13760
AFUA_2G13800
AFUA_2G13830
AFUA_2G13890
AFUA_2G15180
AFUA_2G15810
AFUA_2G16520
AFUA_2G16530
AFUA_2G16990
AFUA_3G00720
AFUA_3G00800
AFUA_3G06020
AFUA_3G06850
AFUA_3G07570
AFUA_3G07740
AFUA_3G08750
AFUA_3G09990
AFUA_3G10370
AFUA_3G10480
AFUA_3G10690
AFUA_3G11290
AFUA_3G12330
AFUA_3G12350
AFUA_3G13080
AFUA_3G13090
AFUA_3G13440
AFUA_3G14230
AFUA_4G00860
AFUA_4G01160
AFUA_4G05900
AFUA_4G06410
AFUA_4G08990
AFUA_4G09330
AFUA_4G10190
AFUA_4G10200
AFUA_4G11720
AFUA_4G11730
AFUA_4G12490
AFUA_4G12590
AFUA_4G12940
AFUA_4G13680
AFUA_5G01840
AFUA_5G01920
AFUA_5G02500
AFUA_5G03750
AFUA_5G04290
AFUA_5G08650
AFUA_5G09450
AFUA_5G09480
AFUA_5G12410
AFUA_5G12510
AFUA_5G12590
AFUA_5G13100
AFUA_5G13300
AFUA_5G13440
AFUA_6G00320
AFUA_6G00330
AFUA_6G00510
AFUA_6G02930
AFUA_6G03680
AFUA_6G04460
AFUA_6G04680
AFUA_6G05350
AFUA_6G06590
AFUA_6G07470
AFUA_6G07520
AFUA_6G07720
AFUA_6G07970
AFUA_6G10830
AFUA_6G10840
AFUA_6G10900
AFUA_6G10940
AFUA_6G12180
AFUA_6G12290
AFUA_6G12450
AFUA_6G13540
AFUA_7G01000
AFUA_7G01840
AFUA_7G03880
AFUA_7G03910
AFUA_7G04300
AFUA_7G04520
AFUA_7G04870
AFUA_8G01840
AFUA_8G04300
AFUA_8G05010
AFUA_8G05650
AFUA_8G05710
AFUA_8G05720
AFUA_8G06700
AFUA_8G06810
