# Supplementary material for: Mutual independence of alkaline‐ and calcium‐mediated signalling in Aspergillus fumigatus refutes the existence of a conserved druggable signalling nexus
Source: Mol Microbiol. 2017 Nov 14;106(6):861–75. doi: 10.1111/mmi.13840 (PMC5725717; doi:10.1111/mmi.13840)
Supplement: Supplementary file 7 — Supporting Table 2 [file MMI-106-861-s007.xlsx]

## Sheet: Annotated time series UP
Gene identifier	A. fumigatus common name	First time-point of significant differential expression (minutes)	Differentially expressed at subsequent time-points (minutes)	Annotation	S. cerevisiae ortholog	S. cerevisiae common name	C. albicans ortholog	C. albicans common name	A. nidulans ortholog	A. nidulans common name	Log2 ratio T5	Log2 ratio T15	Log2 ratio T30	Log2 ratio T45	Log2 ratio T60
AFUA_8G00940		30	45, 60	AFUA_8G00940 MFS multidrug transporter, putative	YKR105C	VBA5			AN1031	afoB	-0.331208	-0.273359	1.61767	2.52606	1.19134
AFUA_5G13830		30	45	AFUA_5G13830 alpha-galactosidase, putative, similar to SP:P28351: Alpha-galactosidase A (Melibiase) (Aspergillus niger), (3.2.1.22)					AN7624	aglB	0.231999	0.431732	1.7386	1.74251	1.30309
AFUA_2G08800		15	30	AFUA_2G08800 amino acid permease (Dip5), putative	YPL265W	DIP5	C1_02530C_A	DIP5	AN6118	agtA	1.40352	3.71225	2.0571	1.01984	0.447633
AFUA_6G11430	aldA	15	30, 60	AFUA_6G11430 aldehyde dehydrogenase AldA, putative, similar to aldehyde dehydrogenase ALDH (GI:13309884) (Emericella nidulans)					AN0554	aldA	0.232046	2.0493	2.23243	1.37264	2.13724
AFUA_2G03230		30	45, 60	AFUA_2G03230 alpha-amylase AmyA, (3.2.1.41)					AN4507	amyC	0.024085	0.121528	1.77727	2.19685	3.26231
AFUA_4G07190	argB	45	60	AFUA_4G07190 ornithine carbamoyltransferase, (2.1.3.3)	YJL088W	ARG3	C6_03230W_A	ARG3	AN4409	argB	-0.152835	0.0617809	1.48644	2.51365	2.62065
AFUA_1G02110		45	60	AFUA_1G02110 Phe-inhibited DAHP synthase AroG, similar to Phe-inhibited DAHP synthase (GI:11527262) (Emericella nidulans)	YDR035W	ARO3	C2_02030W_A	ARO3	AN0354	aroG	-0.903118	-0.282642	1.35358	1.93405	2.46966
AFUA_6G13380		15	30, 45, 60	AFUA_6G13380 arrestin (or S-antigen), N-terminal domain protein					AN5453	artG	0.475029	1.83056	2.63995	2.87459	2.97033
AFUA_4G09050	atg1	30	45	AFUA_4G09050 Serine/threonine-protein kinase atg1 (EC 2.7.11.1)	YGL180W	ATG1	C4_04450C_A	ATG1	AN1632	atg1	0.445373	0.550477	2.8415	1.85104	1.04352
AFUA_3G01400		30	45	AFUA_3G01400 ABC multidrug transporter, putative, similar to ABC transporter PMR5 (GI:14278974) (Penicillium digitatum)					AN8489	atrB	-0.227563	1.05985	1.68983	2.41894	0.96614
AFUA_5G06070	mdr1	30	45, 60	AFUA_5G06070 Multidrug resistance protein 1					AN2300	atrD	-0.328694	0.315841	1.91606	2.88146	2.69022
AFUA_3G02270	cat1	15	30	AFUA_3G02270 Catalase B Precursor (EC 1.11.1.6)					AN9339	catB	0.778937	2.65355	2.4574	0.880344	-0.15155
AFUA_5G00760	chsC	45	60	AFUA_5G00760 Chitin synthase C (EC 2.4.1.16)					AN4367	chsF	0.332417	1.12526	1.183	2.17065	1.5831
AFUA_6G13540	cp3	30	45, 60	AFUA_6G13540 Carboxypeptidase 3Carboxypeptidase CpyA/Prc1, putative	YMR297W	PRC1	C7_03360W_A	CPY1	AN5442	cpyA	0.311418	0.372631	1.69196	2.47579	2.73742
AFUA_6G08460		45	60	AFUA_6G08460 cytochrome P450 alkane hydroxylase, putative, (1.14.14.-)					AN3917	CYP539D1	0.188697	0.358075	1.26701	1.80833	1.92526
AFUA_6G02210		15	30, 45, 60	AFUA_6G02210 cytochrome P450 monooxygenase, putative, trichothecene C-15 hydroxylase (Fusarium culmorum)					AN9007	CYP548D1	1.11147	3.42437	2.94225	2.40779	3.39557
AFUA_1G01690		45	60	AFUA_1G01690 cytochrome P450 alkane hydroxylase, putative, (1.14.14.-)					AN9384	CYP584E1	0.10814	0.33878	1.06031	1.96418	2.11393
AFUA_5G01360		45	60	AFUA_5G01360 cytochrome P450, putative, (1.14.-.-)					AN8309	CYP682B1	0.219519	1.23385	1.24234	1.59939	1.69691
AFUA_6G12180	dprB	60		AFUA_6G12180 conserved hypothetical protein					AN5324	dlpA	0.499489	0.375822	0.236322	1.01521	2.74738
AFUA_2G02590		45	60	AFUA_2G02590 aspartyl-tRNA synthetase Dps1, putative, similar to cytoplasmic aspartyl-tRNA synthetase, homodimeric enzyme that catalyzes the specific aspartylation of tRNA(Asp); class II aminoacyl tRNA synthetase; binding to its own mRNA may confer autoregulation; Dps1p (GI:6323011) (Saccharomyces cerevisiae)	YLL018C	DPS1			AN4550	dps1	-0.163272	-0.111877	1.04252	1.89305	2.3348
AFUA_4G09440		15	30, 45, 60	AFUA_4G09440 sodium P-type ATPase, putative, simialr to GB:CAB65298.1: putative sodium P-type ATPase (Neurospora crassa)	YDR038C	ENA5	C1_00390W_A	ENA2	AN10982	enaC	1.23519	3.14575	2.82911	2.72437	2.75229
AFUA_6G03690	ena1	5	15, 30, 45, 60	AFUA_6G03690 sodium P-type ATPase, putative, Similar to PIR:T31112: ATPase 2 , P-type - yeast (Schwanniomyces occidentalis)					AN10982	enaC	2.07948	5.43224	5.13906	4.79834	2.49916
AFUA_2G09240		60		AFUA_2G09240 F-box protein (Pof7), putative	YLR097C	HRT3	C4_01470W_A		AN6086	fbx1	-0.259846	0.331106	0.722864	1.21753	1.58733
AFUA_6G11390	gel2	15	30, 45, 60	AFUA_6G11390 1,3-beta-glucanosyltransferase gel2 Precursor (EC 2.4.1.-)	YMR215W	GAS3	C4_00090W_A	PHR3	AN0558	gelB	-0.0679293	1.43828	2.96704	3.38931	3.53888
AFUA_2G06230		45	60	AFUA_2G06230 glutamine amidotransferase:cyclase	YBR248C	HIS7			AN7430	hisHF	-0.362428	-0.317514	1.35678	2.1453	2.44216
AFUA_5G08930		15	30	AFUA_5G08930 isovaleryl-CoA dehydrogenase IvdA, putative, similar to isovaleryl-coenzyme A dehydrogenase (GI:38505142) (Emericella nidulans)					AN4688	ivdA	0.959128	2.25782	1.85523	1.44813	1.05378
AFUA_5G01650		45	60	AFUA_5G01650 bZIP transcription factor JlbA/IDI-4, similar to JUN-like bZIP transcription factor (GI:19880101) (Emericella nidulans)					AN1812	jlbA	-0.0100346	0.561604	1.35117	2.1771	2.4
AFUA_3G11710		45	60	AFUA_3G11710 saccharopine dehydrogenase Lys1, putative, similar to saccharopine dehydrogenase (NAD+, L-lysine-forming), catalyzes the conversion of saccharopine to L-lysine, which is the final step in the lysine biosynthesis pathway; Lys1p (GI:6322225) (Saccharomyces cerevisiae)	YIR034C	LYS1			AN2873	lysA	-0.153909	0.151226	0.989929	1.79715	2.317
AFUA_3G08630		30	45, 60	AFUA_3G08630 Multiprotein-bridging factor 1	YOR298C-A	MBF1	C1_01060W_A	MBF1	AN2996	mbf1	-0.0337524	0.345456	1.68017	2.20362	2.152
AFUA_5G08910		15	30	AFUA_5G08910 3-methylcrotonyl-CoA carboxylase subunit alpha (MccA), putative, similar to 3-methylcrotonyl-CoA carboxylase biotin-containing subunit; MccA (GI:38505138) (Emericella nidulans)					AN4690	mccA	1.20479	2.68053	2.26797	1.3688	1.27099
AFUA_5G08940		15		AFUA_5G08940 3-methylcrotonyl-CoA carboxylase, beta subunit (MccB), putative, similar to non-biotin containing subunit of 3-methylcrotonyl CoA carboxylase (GI:38505140) (Emericella nidulans)					AN4687	mccB	1.15155	2.59644	1.10455	1.00354	0.739949
AFUA_6G03730		15		AFUA_6G03730 2-methylcitrate dehydratase, putative, (4.2.1.79)	YPR002W	PDH1			AN6639	mcdB	0.519683	1.5849	1.44693	0.572089	0.0320063
AFUA_5G07950		30	45, 60	AFUA_5G07950 serine/threonine protein kinase, putative, similar to Meiosis-specific serine/threonine-protein kinase MEK1 (EC 2.7.1.37). (Swiss-Prot:P24719) (Saccharomyces cerevisiae;)					AN7737	mek1	-0.758428	0.150914	1.90092	2.788	2.84603
AFUA_6G07530		30		AFUA_6G07530 bZIP transcription factor, putative, similar to positive sulphur transcription regulator MetR (GI:5051964) (Emericella nidulans)					AN4361	metR	0.206016	1.19902	2.01145	0.667609	0.413472
AFUA_2G05080		60		AFUA_2G05080 conserved hypothetical protein					AN2101	migA	0.0147882	-0.28088	0.292305	0.892183	1.77604
AFUA_2G05730	mirC	45	60	AFUA_2G05730 siderochrome-iron transporter MirC, similar to major facilitator protein MIRC (GI:30058792) (Emericella nidulans)					AN7485	mirC	0.596848	0.306527	0.865021	1.65113	1.68661
AFUA_6G03060		15		AFUA_6G03060 MFS monosaccharide transporter, putative					AN6669	mstC	0.364164	1.92585	0.801084	-0.0668955	-0.763563
AFUA_1G13240		45	60	AFUA_1G13240 Adenosine deaminase, putative (EC 3.5.4.4)					AN6078	nadA	-0.0199842	-0.170403	1.35559	2.8957	3.20339
AFUA_5G13840		30	45, 60	AFUA_5G13840 NUDIX domain, putative, (3.6.1.-)					AN1202	ndxA	-0.0212893	0.294459	1.74005	2.93161	3.48247
AFUA_2G15900		15	30, 45, 60	AFUA_2G15900 conserved hypothetical protein	YGR111W	YGR111W			AN2161	ngn1	0.555618	1.53095	3.08209	3.58429	4.59565
AFUA_3G01260		30	45, 60	AFUA_3G01260 acetyltransferase, GNAT family family					AN11810	ngn14	0.571745	-0.00998926	2.12779	2.23137	3.01227
AFUA_7G00850		30	45, 60	AFUA_7G00850 GNAT family acetyltransferase, putative, similar to GB:AAO58926.1: acetyltransferase, GNAT family (Pseudomonas syringae pv. tomato str. DC3000)	YIR042C	YIR042C			AN8604	ngn23	-0.204947	0.319485	2.15067	3.18954	4.13948
AFUA_1G16760		30	45, 60	AFUA_1G16760 acetyltransferase, GNAT family family					AN9204	ngn6	-0.109562	0.224772	2.50333	3.75285	4.33037
AFUA_7G00380		30	45, 60	AFUA_7G00380 GNAT family acetyltransferase, putative					AN9204	ngn6	-0.1687	0.0703096	1.5469	2.412	3.24383
AFUA_4G14730		45	60	AFUA_4G14730 GNAT family acetyltransferase, putative, (2.3.1.-)					AN1621	ngn8	-0.22332	-0.00234461	1.02669	2.71558	2.59699
AFUA_3G11970	pacC	15		AFUA_3G11970 pH-response transcription factor pacC/RIM101					AN2855	pacC	0.727671	1.70902	1.30292	1.14655	1.32538
AFUA_2G15950	yap2	30	45, 60	AFUA_2G15950 extracellular aspartic endopeptidase, putative, similar to aspergillopepsin A (SP:Q12567) (Aspergillus saitoi)					AN8102	pepAc	-0.840571	0.110013	1.94644	1.9489	2.02261
AFUA_3G03060	aspf34	30		AFUA_3G03060 Cell wall protein PhiA					AN8333	phiA	0.325932	0.822246	1.98446	1.04421	1.02226
AFUA_3G01410		45		AFUA_3G01410 polyketide synthase, putative					AN2035	pkhB	0.416044	0.56994	1.48838	1.74409	0.661872
AFUA_5G03240		60		AFUA_5G03240 pyruvate dehydrogenase kinase, putative, (2.7.1.-)	YGL059W	PKP2			AN9461	pkpB	0.133251	-0.278929	0.569313	1.17865	1.67762
AFUA_5G00930		30	45, 60	AFUA_5G00930 amino acid permease, putative			C1_06000W_A		AN1732	prnB	0.101979	0.321486	1.72588	2.97298	3.3109
AFUA_6G08750		15		AFUA_6G08750 delta-1-pyrroline-5-carboxylate dehydrogenase PrnC, similar to SP:Q9P8I0: Delta-1-pyrroline-5-carboxylate dehydrogenase PrnC, mitochondrial precursor (P5C dehydrogenase) (Emericella nidulans)			C5_04880C_A	PUT2	AN1733	prnC	0.391639	1.80437	0.965986	-0.201916	-0.527399
AFUA_6G08760		15		AFUA_6G08760 proline oxidase PrnD, similar to proline oxidase (GI:11863474) (Emericella nidulans)					AN1731	prnD	1.01952	2.53212	0.863031	0.303688	0.0190454
AFUA_5G07320		15	30	AFUA_5G07320 poly(ADP)-ribose polymerase PARP, putative, similar to poly(ADP)-ribose polymerase (GI:34495245) (Emericella nidulans)					AN3129	prpA	1.46128	1.92483	3.20414	0.773656	0.726898
AFUA_4G10200	rfeF	60		AFUA_4G10200 transcription factor RfeF, putative, similar to RfeF (GI:27450545) (Emericella nidulans)					AN2012	rfeF	0.265617	0.51218	1.00675	1.36602	1.64725
AFUA_3G06540	met16	30		AFUA_3G06540 3\'-phosphoadenosine-5\'-phosphosulfate reductase Met16, putative, similar to 3\'-phosphoadenylsulfate reductase, reduces 3\'-phosphoadenylyl sulfate to adenosine-3\',5\'-bisphosphate and free sulfite using reduced thioredoxin as cosubstrate, involved in sulfate assimilation and methionine metabolism; Met16p (GI:6325425) (Saccharomyces cerevisiae)	YPR167C	MET16	C4_07030W_A	MET16	AN4770	sA	-0.232338	1.46843	1.64204	-0.129363	-1.12961
AFUA_1G14850		15	30	AFUA_1G14850 acyl-CoA dehydrogenase, putative, (1.3.99.-)					AN0824	scdA	0.919591	1.7622	1.47353	0.781823	0.53953
AFUA_2G14110		15	30	AFUA_2G14110 sulfur metabolite repression control protein SconB, putative, similar to sulfur metabolite repression control protein (GI:1041197) (Aspergillus nidulans)	YIL046W	MET30	C1_01130W_A		AN6359	sconB	0.888997	2.28007	3.44054	0.809841	0.348423
AFUA_5G06060	skpA	45	60	AFUA_5G06060 sulfur metabolism regulator SkpA, putative	YDR328C	SKP1	C1_07410C_A	SKP1	AN2302	sconC	-0.126245	0.114155	0.975797	2.00038	2.22708
AFUA_1G13040	dspA	30	45, 60	AFUA_1G13040 Dual specificity protein phosphatase 3, putativePossible dual specificity protein phosphatase 3 (EC 3.1.3.16)					AN10138	sdpA	0.301362	0.238142	2.14728	1.88797	1.62662
AFUA_3G08010	ace1	45	60	AFUA_3G08010 C2H2 transcription factor (Ace1), putative					AN2919	sltA	0.589041	0.801465	1.33827	1.62545	1.611
AFUA_1G13090		45	60	AFUA_1G13090 Anthranilate synthase component ii, putativeAnthranilate synthase multifunctional protein TrpC, putative (EC 4.1.1.48)					AN0648	trpC	-0.213991	0.0458546	0.718917	1.85139	2.16085
AFUA_2G02010	usgS	30	45, 60	AFUA_2G02010 transmembrane protein UsgS, similar to transmembrane protein UsgS (GI:12620134) (Emericella nidulans)					AN4578	usgS	0.159351	0.133032	1.66426	2.38472	2.03102
AFUA_2G14360	eng2	30	45, 60	AFUA_2G14360 GPI anchored endo-1,3(4)-beta-glucanase, putative, similar to endo-1,3(4)-beta-glucanase (GI:3152652) (Phaffia rhodozyma)					AN2385	xgeA	0.12393	-0.109512	1.54848	1.89959	2.68085
AFUA_3G01640		60		AFUA_3G01640 C6 finger domain protein, putative					AN0007		-0.0201278	0.0909367	0.767768	1.20234	1.67028
AFUA_5G10930		60		AFUA_5G10930 conserved hypothetical protein					AN0012		-0.163449	0.0983381	0.529696	1.0051	1.73093
AFUA_5G10640		60		AFUA_5G10640 tyrosyl-tRNA synthetase, (6.1.1.1)	YGR185C	TYS1	C4_02980W_A	TYS1	AN0057		-0.159933	-0.115055	0.831882	1.45077	1.71676
AFUA_5G11420		30	45	AFUA_5G11420 conserved hypothetical protein					AN0159		-0.233497	0.0260005	1.58344	1.56352	1.47089
AFUA_5G09190		45	60	AFUA_5G09190 ABC bile acid transporter, putative, similar to bile transporter, Ybt1p (GI:6322980) (Saccharomyces cerevisiae)	YLL048C	YBT1			AN0225		0.168147	0.234457	1.23936	2.63871	2.96996
AFUA_1G02770		15	30	AFUA_1G02770 conserved hypothetical protein					AN0301		0.891676	2.89528	2.6132	0.797521	0.955743
AFUA_1G02540		60		AFUA_1G02540 EF hand domain protein	YBL047C	EDE1	C1_11540C_A	CTA3	AN0317		0.335531	0.279003	0.946601	1.13789	1.66912
AFUA_6G00430		30	45, 60	AFUA_6G00430 IgE-binding protein Fragment					AN0362		0.275955	0.382889	1.78087	2.1042	2.91676
AFUA_1G01540		45	60	AFUA_1G01540 endonuclease/exonuclease/phosphatase family protein					AN0392		0.0470381	0.165967	1.02152	1.80484	1.76779
AFUA_2G02490		30	45, 60	AFUA_2G02490 conserved hypothetical protein, similar to GB:AAT42394.1: glutathione S-transferase {Collimonas fungivorans;}					AN0401		-0.12529	0.777614	3.64922	5.23603	5.74398
AFUA_4G13940		30	45, 60	AFUA_4G13940 ubiquitin conjugating enzyme, putative, (6.3.2.19)					AN0482		-0.0407472	-0.220777	0.669468	2.0159	2.81303
AFUA_6G11140		30	45, 60	AFUA_6G11140 MATE efflux family protein subfamily, putativePutative uncharacterized protein AfA12H2.11c	YHR032W	ERC1	C1_00830W_A		AN0581		0.130563	0.615508	2.01328	2.15088	2.01328
AFUA_6G10940		45	60	AFUA_6G10940 conserved hypothetical protein					AN0600		0.93224	1.20497	1.16908	1.55027	1.88076
AFUA_1G13050		30	45	AFUA_1G13050 C2H2 transcription factor, putativePossible zinc finger proteinPutative zinc finger transcription factor					AN0644		0.488277	0.875752	1.64951	1.72701	1.50017
AFUA_1G13620	optA	60		AFUA_1G13620 Oligonucleotide transporterOligopeptide transporter, OPT family, putative	YGL114W	YGL114W	C6_03930W_A	OPT8	AN0700		0.295978	0.42204	1.22994	1.17274	1.56141
AFUA_1G13710		45	60	AFUA_1G13710 Isoleucyl-tRNA synthetase ,cytoplasmicIsoleucyl-trna synthetase, putative (EC 6.1.1.5)	YBL076C	ILS1	C6_04520W_A	ILS1	AN0705		-0.424073	0.230109	1.17502	1.8912	2.36026
AFUA_1G14090		45	60	AFUA_1G14090 histidinol-phosphate aminotransferase, identical to histidinol-phosphate aminotransferase (GI:44890004) (Aspergillus fumigatus)			C4_00650W_A	HIS5	AN0717		0.253788	-0.0203538	1.49668	1.78422	2.47308
AFUA_1G13990		60		AFUA_1G13990 Putative uncharacterized protein					AN0723		-0.0920711	1.43311	0.481513	0.294237	1.65438
AFUA_3G02250		30	45, 60	AFUA_3G02250 3-beta hydroxysteroid dehydrogenase/isomerase family protein, similar to Aldehyde reductase II (ARII) (Swiss-Prot:Q9UUN9) (Sporidiobolus salmonicolor)					AN0765		0.235312	0.92019	3.04544	3.41589	3.96706
AFUA_1G14630		30	45, 60	AFUA_1G14630 tRNAHis guanylyltransferase Thg1, putative, similar to tRNAHis guanylyltransferase, adds a guanosine residue to the 5\' end of tRNAHis after transcription and RNase P cleavage; couples nuclear division and migration to cell budding and cytokinesis; essential enzyme conserved among eukaryotes; Thg1p (GI:6321461) (Saccharomyces cerevisiae)	YGR024C	THG1	C7_00560C_A	THG1	AN0804		-0.717116	-0.506662	2.06269	3.16912	3.7782
AFUA_1G14640		60		AFUA_1G14640 conserved hypothetical protein					AN0805		-1.39798	-0.848851	0.258742	1.44275	1.56409
AFUA_1G14940		60		AFUA_1G14940 protein translocation complex componenet (Npl1), putative, similar to translocation protein NPL1 (GI:2506360) (Saccharomyces cerevisiae)					AN0834		0.246904	0.145489	0.879615	1.01563	1.66697
AFUA_1G15000		30	45, 60	AFUA_1G15000 2-isopropylmalate synthase, (4.1.3.12)	YNL104C	LEU4	C2_09750W_A	LEU42	AN0840		-0.684641	0.269264	1.75912	2.41404	2.93143
AFUA_1G15410		60		AFUA_1G15410 CUE domain protein, putative, similar to oxidoreductase, 2OG-Fe(II) oxygenase family protein (GI:18399917) (Arabidopsis thaliana)					AN0881		-0.117888	-0.138367	0.637227	0.686592	1.60149
AFUA_1G15550		45	60	AFUA_1G15550 homeobox and C2H2 transcription factor, putative					AN0885		-0.129368	1.15552	1.18568	1.50487	1.95804
AFUA_1G15940		15		AFUA_1G15940 Auxin Efflux Carrier superfamily	YBR287W	YBR287W	CR_07480W_A		AN0930		0.495321	1.73411	1.48153	0.533918	0.539236
AFUA_8G01860		15	30, 45, 60	AFUA_8G01860 NmrA-like family protein					AN0992		0.363575	1.81382	2.39474	1.86418	1.4585
AFUA_5G12580		30	45, 60	AFUA_5G12580 GTP binding protein (GTPBP1), putative, similar to GTPBP1 (GI:47678533) (Homo sapiens)					AN10003		-0.0602021	0.454655	3.16267	2.91437	3.76107
AFUA_5G11270		45	60	AFUA_5G11270 COPI-coated vesicle protein, putative, similar to Tlg2-vesicle protein of 15 kDa; Ydr100wp (GI:6320305) (Saccharomyces cerevisiae)	YDR100W	TVP15	C4_07240W_A		AN10033		0.372945	0.525844	1.11017	1.73868	1.73646
AFUA_6G11490		30	45, 60	AFUA_6G11490 NUDIX domain protein, (3.6.1.-)					AN10096		-0.14542	-0.0614233	2.70552	3.54404	4.06625
AFUA_5G13800		45	60	AFUA_5G13800 Uncharacterized protein			C7_00240W_A		AN10108		-0.131807	0.04668	0.652348	1.81304	2.65432
AFUA_3G11650		45	60	AFUA_3G11650 hypothetical protein			C6_02950C_A		AN10123		-0.0832062	0.307113	0.536536	1.57481	1.7099
AFUA_1G06580	hel10	60		AFUA_1G06580 high expression lethality protein Hel10, putative, similar to MS8 (GI:9937499) (Ajellomyces capsulatus) similar to hypothetical protein YNL208w; HEL10 (GI:2131923) (Saccharomyces cerevisiae)					AN10165		0.28231	0.449564	0.888223	1.46857	1.8454
AFUA_1G11900	gprG	30	60	AFUA_1G11900 PQ loop repeat proteinPutative uncharacterized protein					AN10166		0.519068	0.690474	1.73625	1.46386	1.7204
AFUA_5G07290		45	60	AFUA_5G07290 Probable NADPH reductase tah18 (EC 1.-.-.-)					AN10283		0.0793467	-0.077148	1.03954	1.77191	1.67472
AFUA_6G04970		30	45, 60	AFUA_6G04970 phosphoserine aminotransferase, (2.6.1.52)	YOR184W	SER1	C2_06210C_A	SER1	AN10298		-0.271935	0.204148	1.98851	2.60506	2.87785
AFUA_2G00360		60		AFUA_2G00360 homeobox and C2H2 transcription factor, putative					AN10334		0.393314	0.190448	1.08927	1.28157	1.91082
AFUA_3G06000		30	45, 60	AFUA_3G06000 sister chromatid cohesion acetyltransferase Eco1, putative, similar to GB:BAA95122.1: Eso1 (Schizosaccharomyces pombe)	YFR027W	ECO1	C1_07830C_A		AN10336		-0.142649	-0.18889	1.70873	2.07535	2.16881
AFUA_3G08020		30	45, 60	AFUA_3G08020 PX domain protein	YPR097W	YPR097W			AN10350		0.00933027	-0.0471077	2.30546	3.10799	3.17965
AFUA_3G13080		45	60	AFUA_3G13080 conserved hypothetical protein					AN10356		-0.082283	0.163822	1.16033	2.05594	2.52517
AFUA_6G14340		30	45, 60	AFUA_6G14340 glucooligosaccharide oxidase, putative, (1.5.3.-)					AN10388		0.0196638	0.69769	1.94888	2.81741	2.95893
AFUA_7G01410		30	45, 60	AFUA_7G01410 UPF0183 domain protein					AN10404		0.878959	0.403079	1.95431	1.82822	2.41573
AFUA_4G12330	ydc1	60		AFUA_4G12330 alkaline dihydroceramidase Ydc1, putative, similar to alkaline dihydroceramidase, involved in sphingolipid metabolism; preferentially hydrolyzes dihydroceramide to a free fatty acid and dihydrosphingosine; has a minor reverse activity; Ydc1p (GI:6325170) (Saccharomyces cerevisiae)	YPL087W	YDC1	C4_07050W_A	YDC1	AN10452		0.14048	-0.500416	-0.254103	1.23105	1.5976
AFUA_6G00470	zrfD	15	30, 45, 60	AFUA_6G00470 plasma membrane zinc ion transporter, putative					AN10468		0.472025	1.84944	2.23637	2.10706	2.24377
AFUA_1G12630		15	30	AFUA_1G12630 mannosylphosphate transferase (Mnn4), putative					AN1048		0.458072	1.98623	1.6847	0.584666	0.492377
AFUA_1G03800		30	45, 60	AFUA_1G03800 C6 transcription factor, putative					AN10504		0.0749249	0.838436	1.99213	2.24071	2.45885
AFUA_1G06350		45	60	AFUA_1G06350 pathogenesis associated protein Cap20, putative, similar to CAP20 (GI:603050) (Glomerella cingulata)					AN10518		-0.878726	-0.546335	0.441659	2.65376	3.35371
AFUA_6G00300		45	60	AFUA_6G00300 serine palmitoyltransferase 1, putative, (2.3.1.50)					AN10529		0.66993	0.414584	0.975446	1.9549	2.506
AFUA_1G06000		30	45, 60	AFUA_1G06000 Ser/Thr protein phosphatase family protein					AN10532		-0.0121298	0.0504575	1.67807	1.70522	2.89043
AFUA_2G02890		30	45, 60	AFUA_2G02890 tRNA splicing 2\' phosphotransferase 1	YOL102C	TPT1			AN10567		0.00102854	-0.0857139	2.76304	2.74082	3.47698
AFUA_5G08730		15	30, 45, 60	AFUA_5G08730 conserved hypothetical protein					AN10592		-0.271923	1.5571	5.18959	3.81434	4.23494
AFUA_4G10930		15		AFUA_4G10930 N-acetyltransferase family protein, putative					AN10723		0.93581	1.60819	0.849646	0.182228	-0.0596843
AFUA_8G06760		30	45, 60	AFUA_8G06760 MFS transporter, putative, similar to GB:AAL68895.1: aminotriazole resistance protein (Exophiala dermatitidis)					AN10862		-0.341531	1.22183	2.63979	3.1594	3.29729
AFUA_7G06570	zrcA	30	45, 60	AFUA_7G06570 cation diffusion facilitator family metal ion transporter, putative, similar to vacuolar membrane zinc transporter, transports zinc from the cytosol into the vacuole for storage; also has a role in resistance to zinc shock resulting from a sudden influx of zinc into the cytoplasm; Zrc1p (GI:6323899) (Saccharomyces cerevisiae)					AN10876		0.153231	0.339228	1.9132	2.08687	2.63028
AFUA_4G00800		15	30	AFUA_4G00800 MFS monosaccharide transporter, putative, similar to monosaccharide transporter AmMst-1 (GI:2258125) (Amanita muscaria)					AN10891		0.746928	2.61871	2.05361	0.705186	0.2348
AFUA_2G16660		30	45, 60	AFUA_2G16660 tRNA nucleotidyltransferase, (2.7.7.25)	YER168C	CCA1	C4_00880W_A		AN10924		-0.057126	-0.19319	2.46997	2.00821	2.21719
AFUA_8G01850		15	30, 45, 60	AFUA_8G01850 phosphate-repressible phosphate permease, putative					AN11011		1.40036	4.38019	3.50371	3.0273	2.6315
AFUA_4G14480	tpcL	15		AFUA_4G14480 conserved hypothetical protein					AN11017		0.388579	1.67294	1.05733	0.877042	0.48301
AFUA_3G01610		30	45, 60	AFUA_3G01610 conserved hypothetical protein					AN11043		-0.357231	0.208095	2.55771	3.03723	4.02605
AFUA_4G09300		30	45, 60	AFUA_4G09300 conserved hypothetical protein					AN11043		-0.313837	0.211488	1.95289	2.15039	3.84555
AFUA_1G11850		30		AFUA_1G11850 conserved hypothetical protein					AN1106		0.0407705	0.717043	1.66022	1.05702	0.870575
AFUA_5G05880		45		AFUA_5G05880 acyltransferase, putative, (2.3.1.-)	YBR042C	CST26	C6_01300W_A		AN11126		0.66953	0.0978656	1.17115	1.79581	1.44862
AFUA_1G11800		15	30	AFUA_1G11800 HLH transcription factor, putativePossible bhlh transcription factor					AN1114		-0.0173802	1.70894	2.05707	0.879684	1.46365
AFUA_8G02520		30	60	AFUA_8G02520 arylsulfatase, putative, (3.1.6.1)					AN11149		-0.21366	0.767853	2.32991	1.03136	1.51494
AFUA_1G12620	aflT	15	30, 45, 60	AFUA_1G12620 AflT-like major facilitator superfamily protein, putative			C1_09210C_A		AN11217		0.560335	1.75045	2.69824	2.34732	3.24525
AFUA_2G12470		30	45, 60	AFUA_2G12470 acetylornithine aminotransferase, (2.6.1.1)	YOL140W	ARG8	C4_05070C_A	ARG8	AN1150		-0.0486388	0.0236073	2.46445	3.57207	3.23828
AFUA_1G11220		60		AFUA_1G11220 GPI anchored protein, putative					AN1160		0.443248	0.416365	1.07306	1.44574	2.19834
AFUA_6G12440		30	45, 60	AFUA_6G12440 conserved hypothetical protein					AN11729		0.615205	0.893027	1.55699	1.84072	2.06348
AFUA_3G00520		30	45, 60	AFUA_3G00520 SIR2 family histone deacetylase, putative, (3.5.1.-)					AN11873		-0.0692892	-0.0766292	1.95729	2.44171	3.04652
AFUA_1G14980		60		AFUA_1G14980 conserved hypothetical protein					AN12113		-0.13301	-0.494638	0.46271	1.3627	1.97781
AFUA_2G17930		30		AFUA_2G17930 integral membrane protein, similar to sll1376 (GI:1653341) (Synechocystis sp. PCC 6803)					AN12277		0.057056	0.966158	2.74405	1.44726	0.068593
AFUA_1G09700		30	45, 60	AFUA_1G09700 ankyrin repeat protein, contains Ankyrin repeats	YCR051W	YCR051W	C2_07000W_A		AN1295		-0.887043	-0.0655823	1.53462	1.86514	2.3019
AFUA_1G09690		30	45, 60	AFUA_1G09690 tRNA ligase	YJL087C	TRL1			AN1296		0.282465	0.916092	2.88293	3.71353	2.53236
AFUA_1G09450		60		AFUA_1G09450 translation regulator GCD7	YLR291C	GCD7	C2_03990W_A	GCD7	AN1344		-0.592722	-0.428049	0.501048	1.03485	1.60884
AFUA_8G05360		45	60	AFUA_8G05360 FAS1 domain-containing protein					AN1527		0.230688	0.373464	1.39923	2.06507	2.24852
AFUA_4G08750		30	45, 60	AFUA_4G08750 conserved hypothetical protein					AN1654		0.414148	0.304504	2.20119	2.42855	3.08374
AFUA_4G08760		30	45, 60	AFUA_4G08760 phospho-2-dehydro-3-deoxyheptonate aldolase, class II, (4.1.2.15)					AN1673		-0.343997	0.773657	2.30424	2.72355	3.38906
AFUA_4G08370		30	45, 60	AFUA_4G08370 conserved hypothetical protein					AN1719		0.389552	1.26622	1.83245	1.86968	1.87139
AFUA_6G09200		45	60	AFUA_6G09200 conserved hypothetical protein					AN1781		-0.0611601	-0.339559	1.04902	2.65889	3.05386
AFUA_4G09890		45	60	AFUA_4G09890 conserved hypothetical protein					AN1855		0.0339503	0.19369	1.11585	1.67405	1.72222
AFUA_4G09840		15	30	AFUA_4G09840 Kynureninase 2 (EC 3.7.1.3)					AN1857		0.941933	1.78991	1.52589	1.06894	0.527749
AFUA_2G04460		45	60	AFUA_2G04460 conserved hypothetical protein					AN1873		-0.126487	-0.136082	1.06859	1.67698	2.37209
AFUA_2G04310		60		AFUA_2G04310 argininosuccinate synthase, (6.3.4.5)	YOL058W	ARG1	CR_00620C_A	ARG1	AN1883		-0.457864	-0.0695076	0.819318	1.27814	1.74364
AFUA_2G04190		30	45, 60	AFUA_2G04190 conserved hypothetical protein					AN1900		0.394389	1.19506	2.66015	2.95827	2.96803
AFUA_6G07640		60		AFUA_6G07640 lysyl-tRNA synthetase, (6.1.1.6)					AN1913		-0.218681	-0.0361757	0.587198	1.11587	1.66024
AFUA_4G10460	hcsA	30	45, 60	AFUA_4G10460 homocitrate synthase, (4.1.3.21)	YDL131W	LYS21	C2_04460W_A	LYS22	AN1990		-1.24651	0.187274	1.7956	1.95778	2.36576
AFUA_4G10190		45	60	AFUA_4G10190 NAD binding Rossmann fold oxidoreductase, putative, (1.-.-.-)					AN2013		0.640861	0.713326	1.25691	1.59522	2.12539
AFUA_2G04770		30	45	AFUA_2G04770 Autophagy-related protein 13			CR_02910W_A		AN2076		-0.951436	0.136192	1.83543	1.88284	1.18175
AFUA_2G04980		30	45, 60	AFUA_2G04980 tyrosine decarboxylase, putative, (4.1.1.-)					AN2091		-0.232005	0.016902	1.99666	2.62006	2.96336
AFUA_2G05120		30	45, 60	AFUA_2G05120 conserved hypothetical protein					AN2107		-0.07476	0.308394	2.14572	2.35927	2.40434
AFUA_2G05220		30	60	AFUA_2G05220 conserved hypothetical protein					AN2110		-0.148726	0.529987	2.05731	1.33078	0.945953
AFUA_6G03190		15		AFUA_6G03190 hypothetical protein					AN2111		1.181	1.77802	0.976882	0.178854	-0.0430412
AFUA_6G07140		60		AFUA_6G07140 conserved hypothetical protein					AN2189		0.0864282	0.503241	0.678952	1.40826	1.97095
AFUA_8G02200		5	15	AFUA_8G02200 proline permease, putative, SP:P18696: Proline-specific permease (Proline transport protein). {Emericella nidulans;}			C1_02570C_A	PUT4	AN2201		1.65659	2.09096	1.41187	0.654804	0.562956
AFUA_2G13890	anxc3.2	60		AFUA_2G13890 Annexin ANXC3.2					AN2427		1.36788	1.29505	1.45094	1.45596	1.61233
AFUA_3G14030		15	30, 45, 60	AFUA_3G14030 extracellular phytase, putative					AN2493		0.477778	4.27505	4.64908	4.43146	3.55709
AFUA_3G14140	casB	60		AFUA_3G14140 Metacaspase-1B Precursor (EC 3.4.22.-)					AN2503		-0.128612	0.147384	1.03874	1.13289	1.79993
AFUA_3G15050		30	60	AFUA_3G15050 flavin-binding monooxygenase, putative					AN2558		0.312079	0.269888	2.06922	1.4122	1.6246
AFUA_3G15030		30		AFUA_3G15030 oxidoreductase, zinc-binding dehydrogenase family, putative, (1.-.-.-)			C3_05080W_A		AN2559		-0.445303	0.166173	2.04659	-0.544162	1.37393
AFUA_3G13140		5	15, 30	AFUA_3G13140 methyltransferase, putative					AN2561		1.54582	1.68863	2.111	1.02607	1.30623
AFUA_6G10100		45	60	AFUA_6G10100 MFS monocarboxylate transporter, putative					AN2591		-0.259868	0.0315742	1.24982	2.09791	2.00344
AFUA_4G00150		15		AFUA_4G00150 MFS maltose transporter, putative					AN2601		0.442135	1.93909	0.113439	-0.329436	-0.30547
AFUA_5G14270		45	60	AFUA_5G14270 AMP-binding enzyme, putative, similar to adenylate-forming enzyme AfeA (GI:34558504) (Emericella nidulans)					AN2674		-0.0211453	0.249206	1.49803	2.30433	1.98309
AFUA_6G04270		15		AFUA_6G04270 MFS sugar transporter, putative, similar to GB:CAC08232.1: fructose symporter (Saccharomyces pastorianus)			CR_03450W_A	HXT5	AN2794		1.37632	1.53845	-0.148453	-0.491918	-1.18352
AFUA_2G17480		15		AFUA_2G17480 amino acid transporter, putative					AN2821		0.534047	2.05773	0.761581	-0.0761075	-0.245642
AFUA_3G11790		15	30	AFUA_3G11790 galactose-proton symport, putative					AN2869		0.6375	2.68181	2.26778	1.12178	0.661382
AFUA_3G07790		30	45, 60	AFUA_3G07790 argininosuccinate lyase, (4.3.2.1)			C7_03570W_A	ARG4	AN2914		-0.261821	0.208489	1.78845	2.15479	2.57505
AFUA_8G02210		15	30, 60	AFUA_8G02210 alpha-ketoglutarate-dependent taurine dioxygenase, (1.14.11.17)			C1_11530C_A		AN2960		0.553759	1.6857	1.89278	1.29539	1.91467
AFUA_3G07960		30	60	AFUA_3G07960 alpha-ketoglutarate-dependent taurine dioxygenase, (1.14.11.17)	YLL057C	JLP1			AN2960		-0.039403	0.385886	2.20955	1.14695	1.74994
AFUA_3G09620		60		AFUA_3G09620 RNA binding protein, putative					AN3072		0.347227	0.0920072	0.638178	1.49643	1.90066
AFUA_3G12660		45	60	AFUA_3G12660 C6 finger domain protein Acr-2, putative, similar to acr-2 (GI:1754596) (Neurospora crassa)					AN3108		0.308772	0.563275	1.35104	1.62859	2.15338
AFUA_4G01560		15	30, 45, 60	AFUA_4G01560 MFS myo-inositol transporter, putative					AN3210		0.107842	3.42808	3.9623	4.29497	3.5436
AFUA_4G00990		30		AFUA_4G00990 MFS quinate transporter, putative			C4_01070W_A	HGT17	AN3220		0.843194	1.46467	2.01892	1.466	1.61875
AFUA_4G01000		15	30, 60	AFUA_4G01000 MFS transporter, putative					AN3221		0.494996	2.12447	1.93439	0.990669	1.60266
AFUA_4G14670		15	60	AFUA_4G14670 MFS quinate transporter, putative, similar to GB:CAE47883.1: quinate permease (Aspergillus fumigatus)					AN3233		1.29328	2.18498	1.46867	1.2558	1.51004
AFUA_6G01830		30	45, 60	AFUA_6G01830 O-methyltransferase, putative, similar to OMNI:GMSORF4988: O-methyltransferase {Mycobacterium smegmatis str. MC2 155;}					AN3236		-0.276093	-0.0548244	1.69265	2.95133	4.02939
AFUA_7G05500	gstB	30	45, 60	AFUA_7G05500 Glutathione transferase 1					AN3255		0.378988	0.873136	2.24729	1.97153	2.73912
AFUA_2G00590		30	60	AFUA_2G00590 glutathione S-transferase, putative, (2.5.1.18)					AN3299		0.547908	0.955228	2.10773	1.22718	2.16262
AFUA_8G02660		15	30	AFUA_8G02660 chromate ion transporter, putative					AN3341		0.56674	1.70977	1.64684	1.11699	0.182925
AFUA_7G01090		15		AFUA_7G01090 proline permease PrnB, similar to proline permease (GI:1030723) (Emericella nidulans) similar to GB:AAA34925.1: proline-specific permease (Saccharomyces cerevisiae)					AN3359		1.25972	2.03911	0.948264	0.278794	0.35532
AFUA_1G06550		30	45, 60	AFUA_1G06550 MFS transporter, putative					AN3503		-0.0375257	0.252161	2.06817	2.16507	2.13523
AFUA_1G06560		30	45, 60	AFUA_1G06560 alpha-glucosidase, putative, (3.2.1.-)					AN3504		-0.252293	-0.0891957	2.09197	1.80019	2.14607
AFUA_7G06390		15		AFUA_7G06390 MFS maltose permease MalP, similar to maltose permease MalP (GI:14278920) (Aspergillus oryzae)	YBR298C	MAL31	C5_04930C_A	MAL31	AN3515		0.85372	1.6322	0.401786	0.0907769	-0.0318341
AFUA_4G11980		45	60	AFUA_4G11980 anthranilate phosphoribosyltransferase, putative, (2.4.2.18)	YDR354W	TRP4			AN3634		0.0166244	0.147668	1.27327	1.88012	2.18343
AFUA_1G00490		15		AFUA_1G00490 biotin-dependent 2-oxo acid dehydrogenases acyltransferase, putative, similar to GB:AAH55890.1: dihydrolipoamide branched chain transacylase E2 (Mus musculus), (2.3.1.-)					AN3639		0.845294	2.03807	1.23787	1.62882	0.845094
AFUA_4G12010		15	30, 45, 60	AFUA_4G12010 2-oxo acid dehydrogenases acyltransferase, putative, (2.3.1.-)					AN3639		1.01856	2.88926	1.93719	1.60792	1.63278
AFUA_4G12240		60		AFUA_4G12240 nitrilase, putative					AN3656		-0.195617	-0.11694	0.562073	1.30223	1.97792
AFUA_4G12340		45	60	AFUA_4G12340 mitochondrial carrier protein, putative	YDL119C	YDL119C	CR_04920W_A		AN3663		-0.0669913	-0.325645	0.710129	1.91352	2.33528
AFUA_6G12600		60		AFUA_6G12600 WD repeat protein, contains WD repeats					AN3693		-0.784929	0.125889	1.11516	1.38038	1.66158
AFUA_7G04700		30	45, 60	AFUA_7G04700 conserved hypothetical protein					AN3760		-1.17933	-0.115419	1.90019	1.58516	1.76257
AFUA_7G04710		30	45, 60	AFUA_7G04710 NF-X1 finger transcription factor, putative, similar to nuclear transcription factor, X-box binding 1 isoform 1; transcriptional repressor NF-X1 (GI:21361137) (Homo sapiens)					AN3761		-0.236106	0.291581	1.90011	2.1926	2.5322
AFUA_2G03990		30		AFUA_2G03990 conserved hypothetical protein					AN3791		0.6157	0.615681	1.58578	1.32351	1.51633
AFUA_4G07870		60		AFUA_4G07870 2-hydroxychromene-2-carboxylate isomerase, putative					AN3849		0.146503	-0.166576	0.415114	0.933353	1.61516
AFUA_4G08260		45	60	AFUA_4G08260 conserved hypothetical protein					AN3875		-0.204632	-0.0822806	1.03461	1.78126	1.60743
AFUA_2G04860		30	45, 60	AFUA_2G04860 DNA repair protein Rad4, putative			C3_07660W_A		AN3890		0.076478	0.577571	1.71179	1.91711	1.97698
AFUA_2G05290		45	60	AFUA_2G05290 isoflavone reductase family protein, (1.3.1.-)					AN3976		0.287495	-0.106563	0.864614	2.00305	2.57828
AFUA_1G03730		45	60	AFUA_1G03730 MFS transporter, putative, similar to member of major facilitator superfamily multidrug-resistance protein family YCR023C (SP:P25351)(Saccharomyces cerevisiae)					AN4019		0.598339	0.351408	1.25242	1.57055	1.54492
AFUA_1G03570	phoA	15	30	AFUA_1G03570 Acid phosphatase Precursor (EC 3.1.3.2)					AN4055		0.701706	2.43001	2.17254	1.05281	0.503803
AFUA_5G04310	pmp47	45		AFUA_5G04310 peroxisomal membrane protein Pmp47, putative			C3_04630W_A		AN4280		0.182162	0.0680094	1.1296	1.8644	1.32911
AFUA_4G05850		60		AFUA_4G05850 malonyl CoA-acyl carrier protein transacylase, putative, similar to Malonyl CoA-acyl carrier protein transacylase (EC 2.3.1.39)			CR_05690W_A	MCT1	AN4294		-0.267988	-0.125113	0.502449	0.954489	1.51559
AFUA_4G06160		30	45, 60	AFUA_4G06160 branched-chain amino acid aminotransferase, cytosolic, (2.6.1.42)	YJR148W	BAT2	C2_04230W_A	BAT21	AN4323		-0.432443	0.350521	1.79188	2.07172	2.1058
AFUA_7G00760		60		AFUA_7G00760 phosphoglycolate phosphatase, putative, (3.1.3.18)					AN4348		-0.0841732	0.40978	1.13176	1.49503	2.00561
AFUA_4G07010		45	60	AFUA_4G07010 hydrolase, TatD family protein, putative					AN4425		0.0292563	-0.220581	0.918232	2.0457	2.74485
AFUA_2G02080		5	15	AFUA_2G02080 C2H2 finger domain protein, putative					AN4586		1.60797	2.14841	0.738916	0.209517	-0.36573
AFUA_2G01720		15	30, 45, 60	AFUA_2G01720 conserved hypothetical protein					AN4654		0.215303	1.5755	2.78023	3.20643	3.46551
AFUA_5G08900		15	30, 45, 60	AFUA_5G08900 D-arabinitol dehydrogenase ArbD, putative, similar to D-arabinitol dehydrogenase ArbD (GI:38505136) (Emericella nidulans)			C6_00150W_A	ARD	AN4691		-0.0610976	2.3446	2.41075	1.43115	0.942018
AFUA_3G06830		45	60	AFUA_3G06830 aspartate-semialdehyde dehydrogenase, (1.2.1.11)	YDR158W	HOM2	C2_02370C_A	HOM2	AN4793		-0.331716	0.147039	1.19073	1.57304	1.91208
AFUA_3G07070		45	60	AFUA_3G07070 MYB DNA-binding domain protein, similar to translation initiation factor IF-2 (Swiss-Prot:P39730) (Saccharomyces cerevisiae)					AN4813		0.114985	0.298752	1.15501	2.7787	2.92579
AFUA_1G07750		15	30, 45, 60	AFUA_1G07750 SWIRM domain protein Fun19, putative, similar to non-essential protein of unknown function; Fun19p (GI:37362610) (Saccharomyces cerevisiae)					AN5099		0.816779	1.53069	2.73392	2.22549	2.77905
AFUA_1G07670		30	45, 60	AFUA_1G07670 conserved hypothetical protein					AN5107		0.402078	0.267478	1.51634	1.70495	1.85524
AFUA_1G07580		60		AFUA_1G07580 cell polarity protein (Alp11), putative, similar to cell polarity protein alp11; ltered polarity protein 11 (GI:1723421) (Schizosaccharomyces pombe)			CR_02690W_A		AN5116		0.124608	-0.162975	0.387399	0.755912	1.54833
AFUA_4G09700		60		AFUA_4G09700 conserved hypothetical protein					AN5172		-0.436082	0.556288	1.3239	1.06088	1.96842
AFUA_7G00770		60		AFUA_7G00770 C6 transcription factor, putative					AN5182		0.335426	0.351506	1.08934	0.930351	1.67294
AFUA_6G07470		5		AFUA_6G07470 integral membrane protein	YLR414C	PUN1	C3_07470W_A		AN5213		1.53864	1.22074	1.10812	1.15171	1.4119
AFUA_6G03350		30	45, 60	AFUA_6G03350 GNAT family N-acetyltransferase, putative, (3.2.1.-)					AN5330		-0.486356	0.597425	4.20849	6.39135	5.62267
AFUA_2G12780		45	60	AFUA_2G12780 von Willebrand domain protein, similar to GB:AAQ94870.1: BCSC1 (Mus musculus)					AN5364		-0.304782	-0.0917282	0.600455	2.11462	2.36113
AFUA_5G00920		30	45, 60	AFUA_5G00920 transesterase (LovD), putative, similar to transesterase LovD (GI:4959948) (Aspergillus terreus)			C4_00080C_A		AN5422		0.0422034	0.180384	1.88904	2.7119	3.27775
AFUA_6G13530		60		AFUA_6G13530 UPF0023 family protein	YLR022C	SDO1	C4_02880C_A		AN5443		-0.498219	-0.00201035	1.26239	1.367	1.90046
AFUA_6G13090		45	60	AFUA_6G13090 conserved hypothetical protein					AN5513		0.224775	1.0092	0.762678	1.57859	1.66589
AFUA_1G01530		45	60	AFUA_1G01530 GrpB domain protein, contains a GrpB domain					AN5567		-0.0399709	0.109155	1.2059	1.57144	2.56241
AFUA_4G11380		45	60	AFUA_4G11380 hypothetical protein					AN5598		0.488869	0.370722	1.14854	2.09602	2.35288
AFUA_4G11240	aarA	45		AFUA_4G11240 alpha-aminoadipate reductase large subunit, putative, similar to alpha-aminoadipate reductase Lys2 (GI:22080764) (Kluyveromyces lactis)					AN5610		-0.180823	0.0986252	0.838686	1.50034	2.11078
AFUA_4G11130		60		AFUA_4G11130 conserved hypothetical protein					AN5621		0.868553	1.13119	0.901332	0.941919	1.69068
AFUA_4G13700		45	60	AFUA_4G13700 threonyl-tRNA synthetase, putative, (6.1.1.3)					AN5662		-0.158957	0.024147	1.04878	1.72535	1.71926
AFUA_7G04120		60		AFUA_7G04120 DUF636 domain protein, GB:AAN67787.1: conserved hypothetical protein {Pseudomonas putida KT2440;}					AN5695		0.381132	0.116512	0.576017	1.07648	1.71253
AFUA_1G06850		60		AFUA_1G06850 Nulp1-pending protein					AN5721		0.453354	0.164383	0.89957	1.20858	1.65375
AFUA_6G06470		45		AFUA_6G06470 heat shock protein Hsp30-like, putative, similar to GB:BAD02411.1: heat shock protein 30 (Aspergillus oryzae)					AN5781		0.323358	0.849971	1.46041	1.8279	1.37612
AFUA_2G07430		60		AFUA_2G07430 DDHD domain protein					AN5804		-0.0616717	0.137383	1.00166	1.40988	1.63507
AFUA_2G10910		15		AFUA_2G10910 MFS alpha-glucoside transporter, putative					AN5917		0.276277	1.78817	0.551654	0.373775	0.406965
AFUA_2G10420		45	60	AFUA_2G10420 branched-chain amino acid aminotransferase, cytosolic, (2.6.1.42)					AN5957		-0.138641	0.358823	1.0416	1.67517	2.13094
AFUA_2G10070		45	60	AFUA_2G10070 carbamoyl-phosphate synthase, large subunit, (6.3.5.5)			CR_01330W_A	CPA2	AN5999		-0.708249	-0.237617	1.09539	1.66498	1.82258
AFUA_2G09510		30	45, 60	AFUA_2G09510 conserved hypothetical protein					AN6104		0.896169	0.619477	1.99222	1.98371	1.58198
AFUA_2G08830		30	45, 60	AFUA_2G08830 nickel transport protein, putative, similar to SP:O74869: High-affinity nickel transport protein nic1 (Schizosaccharomyces pombe)					AN6115		0.455034	0.769593	1.60356	1.88016	1.5734
AFUA_3G03280		30	45, 60	AFUA_3G03280 FAD binding monooxygenase, putative, (1.14.13.-)					AN6130		0.352634	0.463906	2.50989	2.42554	2.77058
AFUA_2G08580		45	60	AFUA_2G08580 pyridoxine, similar to GB:AAK50016.1: pyridoxine (Emericella nidulans)	YMR095C	SNO1	C1_02600W_A	SNO1	AN6141		-0.251256	-0.209008	0.879226	1.53183	2.6874
AFUA_5G07230		30	45, 60	AFUA_5G07230 carboxyphosphonoenolpyruvate phosphonomutase-like protein, (2.7.8.23)					AN6151		-0.270204	0.169683	2.05258	3.41805	3.80569
AFUA_2G00240		30	45, 60	AFUA_2G00240 conserved hypothetical protein					AN6180		-0.128616	-0.401422	1.63539	2.25907	3.28602
AFUA_2G13290		30	45, 60	AFUA_2G13290 GYF domain protein					AN6228		-0.129552	0.361891	2.51056	3.77654	4.34865
AFUA_2G13470		30	45, 60	AFUA_2G13470 pyrimidine 5\'-nucleotidase, putative	YGL224C	SDT1	C5_04360C_A		AN6325		-0.191833	-0.117665	1.65941	2.32741	2.56878
AFUA_2G13630	aro8	45	60	AFUA_2G13630 aromatic aminotransferase Aro8, putative, similar to aromatic aminotransferase, expression is regulated by general control of amino acid biosynthesis; Aro8p (GI:6321236) (Saccharomyces cerevisiae)	YGL202W	ARO8	C2_00340C_A	ARO8	AN6338		-0.0222077	0.175596	1.42933	1.63468	2.71749
AFUA_4G13850		30	45, 60	AFUA_4G13850 TfdA family oxidoreductase, putative					AN6453		-0.262954	-0.0358963	1.86084	1.86898	3.25735
AFUA_6G05350	opsB	60		AFUA_6G05350 aspartic-type endopeptidase (OpsB), putative, similar to aspartic protease opsB; oryzapsin B (GI:21392382) (Aspergillus oryzae)	YLR121C	YPS3	C1_04870W_A	SAP7	AN6487		0.0894165	0.197186	0.475858	1.45048	2.16093
AFUA_6G04360	atrF	15	45, 60	AFUA_6G04360 ABC transporter					AN6581		0.715411	1.61854	1.27691	1.58624	1.6141
AFUA_6G04050		30	45, 60	AFUA_6G04050 Cell division cycle protein 123	YLR215C	CDC123	C4_02770C_A		AN6594		-0.129835	0.304953	1.6282	1.75613	2.25078
AFUA_6G04230		60		AFUA_6G04230 RING finger protein					AN6609		-0.311422	0.0565028	1.01808	1.19732	1.88704
AFUA_3G00180		15	30	AFUA_3G00180 short chain dehydrogenase (AtsC), putative, similar to AtsC (GI:5508836) (Agrobacterium tumefaciens)					AN6659		1.02555	2.34413	2.79769	0.883058	1.15188
AFUA_7G05480		60		AFUA_7G05480 sister chromatid cohesion factor (Chl12), putative, similar to CHL12 protein (SP:P49956) (Saccharomyces cerevisiae)					AN6694		0.338989	0.145778	0.846073	0.642823	1.71578
AFUA_6G10720		15	30, 45, 60	AFUA_6G10720 alpha-ketoglutarate-dependent taurine dioxygenase, (1.14.11.17)					AN6739		0.394635	2.25412	5.00223	2.53674	2.13578
AFUA_5G13070		60		AFUA_5G13070 conserved hypothetical protein					AN6859		-0.929853	-0.027102	1.34625	1.37821	1.62004
AFUA_5G13040		60		AFUA_5G13040 translation initiation factor eif-2b delta subunit	YGR083C	GCD2	C3_07250W_A	GCD2	AN6864		-0.275571	0.255001	1.11726	1.27948	1.63354
AFUA_8G07170		45	60	AFUA_8G07170 conserved hypothetical protein					AN7087		-0.151755	0.0118451	0.545326	1.74059	2.02834
AFUA_2G16860		5	15	AFUA_2G16860 MFS multidrug transporter, putative, similar to Cycloheximide resistance protein. (Swiss-Prot:P32071) (Candida maltosa)					AN7295		1.83286	2.56252	0.869201	-0.202404	-0.559535
AFUA_7G00970		45	60	AFUA_7G00970 GPI anchored serine-threonine rich protein					AN7323		-0.0277448	0.0202885	1.37618	3.63152	3.70934
AFUA_6G10790		45		AFUA_6G10790 MFS amine transporter, putative					AN7351		-0.161811	0.928354	1.03824	1.63561	1.27872
AFUA_2G06000		45	60	AFUA_2G06000 NAD+ dependent glutamate dehydrogenase, putative, (1.4.1.2)			C2_07900W_A	GDH2	AN7451		-0.308912	0.656976	1.05939	1.73238	2.79649
AFUA_2G05630		30	45, 60	AFUA_2G05630 conserved hypothetical protein					AN7476		0.798086	0.934891	1.96947	1.62618	1.84975
AFUA_5G03330		15		AFUA_5G03330 HypA-like protein, putative, similar to HypA (GI:46370485) (Aspergillus flavus)					AN7517		0.823831	1.6023	0.999449	0.0396929	-0.42561
AFUA_2G14760		30	45, 60	AFUA_2G14760 BCS1-like ATPase, putative					AN7549		-0.067482	0.0803061	2.93231	4.14246	3.91308
AFUA_2G15040		30	45, 60	AFUA_2G15040 ubiquitin conjugating enzyme, putative, (6.3.2.19)					AN7577		-0.380388	-0.101934	1.96256	1.81067	2.67712
AFUA_2G01430		60		AFUA_2G01430 conserved hypothetical protein					AN7670		0.66791	0.573905	1.44439	1.43798	1.58609
AFUA_5G08120	argJ	30	45, 60	AFUA_5G08120 arginine biosynthesis bifunctional protein ArgJ, (2.3.1.35)	YMR062C	ARG7	C7_02150C_A	ECM42	AN7722		-0.207566	0.0209169	2.08481	3.22967	3.9009
AFUA_5G08110		30	60	AFUA_5G08110 origin recognition complex subunit 2, putative	YBR060C	ORC2	C2_10760C_A		AN7723		0.370422	0.340919	1.56795	1.49059	1.39425
AFUA_5G07960		30	45, 60	AFUA_5G07960 C2H2 finger and ankyrin domain protein, putative					AN7736		-0.732883	-0.46147	2.42021	3.29409	3.21175
AFUA_5G07640		30	45, 60	AFUA_5G07640 RNA 3\'-terminal phosphate cyclase, putative, (6.5.1.4)					AN7762		-0.0467949	0.0772276	3.45054	4.69873	4.95672
AFUA_5G00770		15	30, 45, 60	AFUA_5G00770 integral membrane protein, putative					AN7822		0.848274	2.27886	2.78317	3.61478	2.63087
AFUA_1G01680		60		AFUA_1G01680 branched-chain amino acid aminotransferase, (2.6.1.42)					AN7876		0.142975	0.216487	0.986874	1.38992	1.83955
AFUA_2G17810		30	45	AFUA_2G17810 RTA1 domain protein, putative					AN7877		-0.112002	1.04807	2.01965	2.00557	1.07499
AFUA_6G04800		45	60	AFUA_6G04800 lysine decarboxylase-like protein	YJL055W	YJL055W	C3_01280W_A		AN7925		0.0381117	0.146321	1.27904	2.34944	2.70198
AFUA_7G00370		30	45, 60	AFUA_7G00370 conserved hypothetical protein					AN7941		0.427892	0.140813	1.78434	2.26403	2.15691
AFUA_5G01350		15	30, 45, 60	AFUA_5G01350 Fluconazole resistance protein Fragment					AN8083		0.303497	2.84924	2.05068	2.38058	2.92769
AFUA_7G06680	aaaA	30	45, 60	AFUA_7G06680 AAA family ATPase, putative, contains an AAA ATPase domain possible frameshift, (3.4.24.-)					AN8153		-0.156564	-0.0872955	2.63616	5.02918	5.34972
AFUA_5G03590		45	60	AFUA_5G03590 conserved hypothetical protein					AN8227		-0.00398588	0.0272884	1.47608	1.52793	1.85223
AFUA_5G00790		15	30, 45, 60	AFUA_5G00790 ABC multidrug transporter, putative					AN8344		-0.107579	2.21274	3.03662	3.94437	3.84809
AFUA_6G00680		30		AFUA_6G00680 conserved hypothetical protein					AN8376		0.539627	1.19623	1.96884	1.14485	1.47249
AFUA_7G04340		30	45, 60	AFUA_7G04340 C6 transcription factor, putative					AN8426		-0.128428	0.561192	2.69263	3.18654	3.3663
AFUA_1G13230		30	45, 60	AFUA_1G13230 Putative uncharacterized protein					AN8479		-0.133945	0.0914893	2.61829	4.08418	4.62036
AFUA_3G00740		30	45, 60	AFUA_3G00740 2-dehydropantoate 2-reductase family protein, putative, similar to GB:AAN49389.1: 2-dehydropantoate 2-reductase (Leptospira interrogans)	YDL144C	YDL144C	C1_05990C_A		AN8494		-0.271387	0.377211	1.90334	2.35633	2.80149
AFUA_4G13960		60		AFUA_4G13960 2-dehydropantoate 2-reductase, (1.1.1.169)					AN8494		0.778446	1.53113	0.966775		0.552433
AFUA_6G14510		15		AFUA_6G14510 monooxygenase, putative, similar to GB:BAC50242.1: ORF_ID:blr4977 putative monooxygenase (EC 1.14.13.-) (Bradyrhizobium japonicum)					AN8521		0.134337	1.78218	0.451258	-0.0530572	-0.578749
AFUA_5G14240		30	45, 60	AFUA_5G14240 ThiJ/PfpI family protein, cobtains a ThiJ/PfpI domain					AN8527		-0.309974	0.27233	1.88547	2.84298	3.61115
AFUA_3G01450		15	30, 45, 60	AFUA_3G01450 3-methyl-2-oxobutanoate dehydrogenase, putative					AN8559		1.00145	3.18195	2.60346	1.78612	1.87403
AFUA_4G01580		30		AFUA_4G01580 ankyrin repeat protein, contains Ankyrin repeats ankyrin 2 isoform 1 (GI:52426735) (Homo sapiens)					AN8562		-0.0028553	0.887899	2.15807	1.45996	1.21636
AFUA_2G00500		45	60	AFUA_2G00500 conserved hypothetical protein					AN8602		-0.0640855	-0.355045	1.00103	2.30347	2.9363
AFUA_4G12510		45	60	AFUA_4G12510 conserved hypothetical protein, possible frame shift					AN8609		-0.161156	0.0454845	1.24958	2.31802	2.95407
AFUA_6G08710		15	30	AFUA_6G08710 alkaline phosphatase, putative, (3.1.3.1)					AN8622		0.133177	1.6005	1.56378	0.605254	0.335521
AFUA_6G02200		30	45, 60	AFUA_6G02200 C2HC5 finger protein, similar to thyroid receptor interactor (GI:703112) (Homo sapiens)					AN8687		0.106892	0.14064	1.86145	1.9043	2.65763
AFUA_7G00280		30	45, 60	AFUA_7G00280 conserved hypothetical protein					AN8768		0.0301862	1.09436	3.22818	4.18626	4.65625
AFUA_5G06010		45	60	AFUA_5G06010 translation initiation factor eIF-6, putative	YPR016C	TIF6	CR_07080W_A		AN8824		-0.989579	-0.496999	1.35373	1.99732	2.44866
AFUA_5G05820		45	60	AFUA_5G05820 homoserine kinase, (2.7.1.39)	YHR025W	THR1	C5_00650C_A	THR1	AN8843		-0.345023	0.298633	1.08152	1.68602	1.75722
AFUA_8G02650		15	30, 45, 60	AFUA_8G02650 ABC multidrug transporter, putative					AN8892		0.847123	2.72983	2.02909	2.78219	1.82389
AFUA_8G02550		15	30	AFUA_8G02550 MFS peptide transporter, putative, similar to peptide transporter Ptr2 (SP:Q9P380) (Schizosaccharomyces pombe)					AN8903		0.758444	2.9862	2.14859	0.824589	0.501089
AFUA_3G00730		30	45, 60	AFUA_3G00730 conserved hypothetical protein					AN8942		-0.293334	0.79736	1.64227	2.64217	2.93543
AFUA_6G11560		30	60	AFUA_6G11560 integral membrane protein, putative					AN8943		-0.297815	0.438184	1.76185	1.33362	1.70774
AFUA_6G11320		30	45	AFUA_6G11320 MFS transporter, putative					AN8955		-0.292373	0.423474	3.01202	1.43808	1.34503
AFUA_3G03010		15	30, 45, 60	AFUA_3G03010 phosphate-repressible Na+/phosphate cotransporter Pho89, putative, similar to Na+/Pi cotransporter, active in early growth phase; similar to phosphate transporters of Neurospora crassa	YBR296C	PHO89	C4_01940W_A	PHO89	AN8956		0.152776	3.75361	3.60989	3.48256	2.79017
AFUA_5G10510		30	45, 60	AFUA_5G10510 ABC transporter, putative, similar to Ybt1p (GI:6322980) (Saccharomyces cerevisiae)					AN8957		0.226239	0.871363	2.17858	2.77826	2.39788
AFUA_2G01920		30	45, 60	AFUA_2G01920 glutaminyl-tRNA synthetase, (6.1.1.18)					AN9157		-0.196522	0.327732	1.83722	2.70431	2.57226
AFUA_8G01840		15		AFUA_8G01840 conserved hypothetical protein					AN9209		0.619916	1.6578	1.19395	0.708362	0.677152
AFUA_4G00860	dprA	30	45, 60	AFUA_4G00860 cell surface protein, putative					AN9267		0.0337844	-0.52174	1.47941	2.53825	3.06153
AFUA_8G00950		30	45, 60	AFUA_8G00950 hypothetical protein					AN9293		0.0252852	-0.062973	1.59317	2.0639	1.84661
AFUA_3G03290		30	45, 60	AFUA_3G03290 conserved hypothetical protein					AN9303		-0.687231	-0.621376	2.22218	4.32363	4.50339
AFUA_3G00560		45	60	AFUA_3G00560 conserved hypothetical protein					AN9307		0.100009	0.236789	0.813786	3.56209	3.66154
AFUA_2G04060		5	15	AFUA_2G04060 NADH:flavin oxidoreductase/NADH oxidase family protein			C6_01180C_A	EBP1	AN9345		1.74562	2.29934	0.607753	-0.119266	0.05441
AFUA_5G10490		30	45, 60	AFUA_5G10490 amidase, putative, (3.5.1.-)					AN9400		-0.00252056	0.7098	3.05923	3.4155	3.7241
AFUA_1G03030		30	45, 60	AFUA_1G03030 conserved hypothetical protein					AN9448		0.366758	0.242587	2.10511	2.2497	2.65248
AFUA_5G13060		30	45, 60	AFUA_5G13060 DUF1275 domain protein, contains a DUF1275 domain					AN9483		-0.793273	0.814796	1.96393	1.49367	1.72824
AFUA_6G10090		45	60	AFUA_6G10090 D-isomer specific 2-hydroxyacid dehydrogenase family protein, (1.1.1.29)					AN9514		0.173152	0.374436	1.19598	1.84309	1.97486
AFUA_5G14260		30	45, 60	AFUA_5G14260 cytochrome b5, putative	YNL111C	CYB5	C7_00700W_A	CYB5			-0.272778	0.091795	2.27253	1.72729	3.38241
AFUA_7G00870		30	45, 60	AFUA_7G00870 RNA exonuclease, putative, similar to RNA exonuclease; required for maturation of the RNA component of RNase MRP; functions redundantly with Rnh70p and Rex2p in processing of U5 snRNA and RNase P RNA; member of RNase D family of exonucleases; Rex3p (GI:6323136) (Saccharomyces cerevisiae)	YLR107W	REX3					0.0933323	-0.113676	2.39443	3.53262	3.93364
AFUA_1G07680		60		AFUA_1G07680 secretion related GTPase SrgD, potential sequencing error similar to secretion related GTPase (SrgD) (GI:11595493) (Aspergillus niger)							-0.661427	-0.256479	0.946123	1.44618	1.5888
AFUA_1G09710		30	45, 60	AFUA_1G09710 hypothetical protein							-0.663856	0.11772	1.82074	2.30339	2.39348
AFUA_1G13840		30	45, 60	AFUA_1G13840 Putative uncharacterized protein							-0.432511	0.198326	1.56864	1.30768	1.9653
AFUA_1G14000		15	30	AFUA_1G14000 hypothetical protein							0.486595	3.13383	2.67432	0.624331	0.805894
AFUA_1G14800		15	30	AFUA_1G14800 conserved hypothetical protein							0.238449	2.79158	1.84111	0.949809	-0.0104504
AFUA_1G16560		45	60	AFUA_1G16560 MIF domain protein, contains a MIF domain							0.313582	-0.836496	2.34123	3.92569	4.96287
AFUA_2G00210		15	30, 45, 60	AFUA_2G00210 conserved hypothetical protein							0.752365	2.17935	3.53639	2.77256	2.38164
AFUA_2G00570		30	45, 60	AFUA_2G00570 GNAT family acetyltransferase, putative, similar to GNAT-family acetyltransferase (GI:33575845) (Bordetella bronchiseptica)							-0.113585	0.412146	2.34315	3.01169	3.11665
AFUA_2G00580		30	45, 60	AFUA_2G00580 hypothetical protein							-0.0913148	1.11228	4.34989	5.00225	5.02362
AFUA_2G01410		30	45, 60	AFUA_2G01410 aldo-keto reductase, putative, similar to aryl alcohol dehydrogenase YPL088W (GI:6325169) (Saccharomyces cerevisiae)							0.654557	0.884969	2.14565	1.94923	1.82779
AFUA_2G01710		30	45, 60	AFUA_2G01710 GPI anchored protein, putative							0.247795	0.976993	1.52112	1.87306	2.29289
AFUA_2G02500		30	45, 60	AFUA_2G02500 conserved hypothetical protein							0.100986	0.190584	2.78352	3.9609	4.09693
AFUA_2G09280		45		AFUA_2G09280 Hypothetical protein							-0.25954	0.470956	0.664884	1.62357	0.63188
AFUA_2G11820		5	15, 30, 45, 60	AFUA_2G11820 hypotetical protein							1.52383	2.74417	2.58289	2.18567	2.12825
AFUA_2G13610		45	60	AFUA_2G13610 2-methylcitrate dehydratase (PrpD), putative, similar to SP:P74840: 2-methylcitrate dehydratase PrpD (Salmonella typhimurium)							0.530554	0.452381	1.30849	1.32855	1.87686
AFUA_2G14850		60		AFUA_2G14850 enoyl-CoA hydratase/isomerase family protein, (4.2.-.-)							-0.273384	-0.0430498	0.596165	1.1403	1.67299
AFUA_2G15380		30	45, 60	AFUA_2G15380 hypothetical protein							-0.193915	0.0226769	2.06358	2.32856	2.36808
AFUA_2G16330		30	45, 60	AFUA_2G16330 glucokinase, putative, (2.7.1.2)							0.575553	1.24221	2.44294	2.54057	3.05501
AFUA_2G17240		60		AFUA_2G17240 C2H2 finger domain protein, putative							-0.221551	0.343697	0.435812	0.749891	1.99131
AFUA_2G17520		30	45, 60	AFUA_2G17520 GNAT family N-acetyltransferase, putative, similar to phosphinothricin N-acetyltransferase (GI:28853732) (Pseudomonas syringae) similar to phosphinothricin N-acetyltransferase phosphinothricin resistance protein(Swiss-Prot:P16426) (Streptomyces hygroscopicus)							-0.0398617	0.424148	2.44904	3.1112	4.93489
AFUA_3G00130		30	45, 60	AFUA_3G00130 conserved hypothetical protein							0.620002	1.4031	3.30459	3.11791	3.65844
AFUA_3G00530		30	45, 60	AFUA_3G00530 ATP/GTP-binding protein, putative							0.11222	0.111543	1.45681	3.68208	4.34268
AFUA_3G00720		30	45, 60	AFUA_3G00720 DUF500 and UBA/TS-N domain protein							0.0316329	1.1103	2.05465	2.10696	2.7597
AFUA_3G00750		30	45, 60	AFUA_3G00750 short-chain dehydrogenase/reductase, putative, similar to GB:AAN30532.1: oxidoreductase, short-chain dehydrogenase/reductase family (Brucella suis 1330)							-0.346076	0.201684	1.50241	1.79227	1.51404
AFUA_3G00760		45	60	AFUA_3G00760 GNAT family N-acetyltransferase, putative, similar to histone acetyltransferase HPA2 (GB:AAO07855) (Vibrio vulnificus CMCP6)							0.147427	0.000357628	1.38142	2.66594	1.8889
AFUA_3G01850		60		AFUA_3G01850 porphyromonas-type peptidyl-arginine deiminase superfamily							-0.2984	-0.319517	-0.0484009	1.24726	1.76607
AFUA_3G02080		15	30, 45, 60	AFUA_3G02080 MFS allantoate transporter, putative							0.773726	3.46957	5.23901	3.35428	3.64935
AFUA_3G02260		30	45, 60	AFUA_3G02260 conserved hypothetical protein							0.770488	0.797576	2.19376	2.35302	3.65747
AFUA_3G05680		60		AFUA_3G05680 Hypothetical protein							0.0859337	0.037087	0.949118	1.39788	1.53846
AFUA_3G15080		30	45, 60	AFUA_3G15080 conserved hypothetical protein							-0.2841	0.533969	2.53821	2.6685	3.96951
AFUA_4G00750		15	30, 45, 60	AFUA_4G00750 conserved hypothetical protein							0.163315	3.41093	4.6243	4.32452	3.28247
AFUA_4G00980		30	45, 60	AFUA_4G00980 conserved hypothetical protein							0.593574	1.23864	1.90992	1.89154	1.83578
AFUA_4G11020		60		AFUA_4G11020 Hypothetical protein							-0.0429864	-0.117529	0.445701	1.01207	1.51939
AFUA_4G12520		30	45, 60	AFUA_4G12520 Hypothetical protein							-0.358107	-0.222909	1.68503	2.625	2.75424
AFUA_4G13950		45	60	AFUA_4G13950 GNAT family acetyltransferase, putative, similar to GB:CAE32902.1: putative acetyltransferase (Bordetella bronchiseptica RB50)							-0.189413	-0.421299	0.86544	1.41657	1.8265
AFUA_5G00190		45	60	AFUA_5G00190 hypothetical protein							-0.201629	0.255235	1.07068	2.58236	3.34043
AFUA_5G00290		15		AFUA_5G00290 C6 transcription factor, putative, similar to AlcR (GI:27549162) (Emericella nidulans)							1.33904	2.22788	0.607088	-0.348551	0.126875
AFUA_5G00650		30	45, 60	AFUA_5G00650 conserved hypothetical protein							0.171945	0.356158	1.67428	2.49216	2.35504
AFUA_5G00780		15	30, 45, 60	AFUA_5G00780 Hypothetical protein							0.28223	2.00902	2.73524	2.55846	3.1867
AFUA_5G00800		15	30, 45, 60	AFUA_5G00800 conserved hypothetical protein							0.960379	2.32445	2.89923	3.16127	3.5483
AFUA_5G00810		30	45, 60	AFUA_5G00810 conserved hypothetical protein							-0.235889	0.770299	2.51638	2.48735	2.77969
AFUA_5G01620		30	45, 60	AFUA_5G01620 extracellular proline-rich protein							-0.0132551	-0.19009	1.70565	1.85676	2.63146
AFUA_5G01660		30	60	AFUA_5G01660 Hypothetical protein							0.66545	1.43676	1.6896	1.31005	1.90124
AFUA_5G01670		30	45, 60	AFUA_5G01670 Hypothetical protein							0.610012	1.17192	1.60743	1.60909	1.83844
AFUA_5G01920		30	45, 60	AFUA_5G01920 GPI anchored protein, putative							0.663479	0.881364	2.20002	2.81703	3.47571
AFUA_5G07630		30	45, 60	AFUA_5G07630 ubiE/COQ5 methyltransferase, putative, contains a UbiE domain similar to GB:AAF70111.1: AknG (Streptomyces galilaeus)							-0.195776	0.276886	2.58603	3.68548	4.38756
AFUA_5G07650		30	45, 60	AFUA_5G07650 F-box domain and ankyrin repeat protein, contains F-box domain and Ankyrin repeats							0.0154686	0.435931	3.36428	2.49948	3.90934
AFUA_5G08590		30	45, 60	AFUA_5G08590 endo-1,4-beta-xylanase, putative, similar to GB:AAO79200.1: beta-xylosidase (1,4-beta-D-xylan xylosidase) (Bacteroides thetaiotaomicron)							-0.132699	0.959514	2.6323	2.76456	2.63609
AFUA_5G09770		60		AFUA_5G09770 hypothetical protein							0.0153179	0.729926	1.19396	1.28313	1.64349
AFUA_5G09960		45	60	AFUA_5G09960 GPI anchored protein, putative							0.108777	-0.112581	0.507301	1.65113	2.4742
AFUA_6G00290		30	45, 60	AFUA_6G00290 aminotransferase, putative, (2.6.1.1)							0.313328	0.898937	3.48997	4.27873	5.87626
AFUA_6G00690		30	45, 60	AFUA_6G00690 conserved hypothetical protein							-0.182091	1.24485	3.31313	3.31092	4.02393
AFUA_6G02290		30	45, 60	AFUA_6G02290 hypothetical protein							-0.158262	-0.0698571	1.57284	3.22578	4.07808
AFUA_6G09380		45		AFUA_6G09380 hypothetical protein							0.906449	1.18809	1.39691	1.67283	1.41894
AFUA_6G10290		45	60	AFUA_6G10290 GPI-anchored cell wall protein Pst1, putative, similar to cell wall protein that contains a putative GPI-attachment site; secreted by regenerating protoplasts; up-regulated by activation of the cell integrity pathway, as mediated by Rlm1p; upregulated by cell wall damage via disruption of FKS1; Pst1p (GI:6320260) (Saccharomyces cerevisiae)							0.369393	0.409688	1.28578	1.80438	1.87686
AFUA_7G00470		45		AFUA_7G00470 hypothetical protein							-0.108245	0.227357	1.21478	1.57116	1.3524
AFUA_7G00580		45	60	AFUA_7G00580 conserved hypothetical protein							0.709221	1.04299	1.17298	1.64974	2.14558
AFUA_7G00880		30	45, 60	AFUA_7G00880 hypothetical protein							-0.0257292	-0.127639	2.20877	3.00581	3.33589
AFUA_7G05000		30	45, 60	AFUA_7G05000 conserved hypothetical protein							-0.135428	1.48779	3.60447	3.03654	3.7955
AFUA_7G05180		45	60	AFUA_7G05180 Defensin domain protein							0.804618	-0.159709	1.39753	2.32743	4.02486
AFUA_7G05490		30	45, 60	AFUA_7G05490 conserved hypothetical protein							-0.148073	0.500367	2.42522	3.0284	3.60118
AFUA_7G05750		30	45, 60	AFUA_7G05750 Hypothetical protein							-0.412836	0.301286	2.07407	2.76867	2.56547
AFUA_7G05760		30	45, 60	AFUA_7G05760 Hypothetical protein							-0.313081	0.0884786	1.68382	2.06336	2.09881
AFUA_7G06540		30	45, 60	AFUA_7G06540 threonine aldolase, putative, similar to threonine aldolase (GI:21111447)							-0.678185	0.0963759	2.86165	3.92568	3.61291
AFUA_8G01010		30	45, 60	AFUA_8G01010 thermophilic desulfurizing enzyme family protein, similar to GB:AAT78718.1: DBT monooxygenase (Gordonia alkanivorans)							-0.209149	0.367704	2.05995	1.53012	2.47296
AFUA_8G01020		30	60	AFUA_8G01020 HET domain protein, similar to heterokaryon incompatibility protein Het-6(OR) (Q9UV10) (Neurospora crassa)							-0.412568	0.493607	1.91566	1.25746	2.1304
AFUA_8G02490		60		AFUA_8G02490 hypothetical protein							0.06496	0.203042	0.591092	1.18864	1.60501
AFUA_8G02670		15		AFUA_8G02670 conserved hypothetical protein							0.346417	1.70417	1.48633	1.19762	0.659581
AFUA_8G05420		60		AFUA_8G05420 conserved hypothetical protein							-0.183103	-0.582158	0.860172	1.22454	2.05214
AFUA_8G05720		15	30, 45, 60	AFUA_8G05720 DUF567 domain protein, contains a DUF567 domain							1.29157	1.60763	1.98011	2.53471	2.31613
AFUA_8G06390		45	60	AFUA_8G06390 hypothetical protein							-0.135702	0.110101	0.752679	1.63152	1.95255

## Sheet: Annotated time series DOWN
Gene identifier	A. fumigatus common name	First time-point of significant differential expression (minutes)	Differentially expressed at subsequent time-points (minutes)	Annotation	S. cerevisiae ortholog	S. cerevisiae common name	C. albicans ortholog	C. albicans common name	A. nidulans ortholog	A. nidulans common name	Log2 ratio T5	Log2 ratio T15	Log2 ratio T30	Log2 ratio T45	Log2 ratio T60
AFUA_6G10660		60		AFUA_6G10660 ATP citrate lyase subunit (Acl), putatibe, (6.2.1.5)					AN2435	aclA	0.0892544	0.0932121	-0.525149	-0.618847	-1.96026
AFUA_6G10650		60		AFUA_6G10650 ATP citrate lyase, subunit 1, putative, similar to ATP-citrate synthase (Swiss-Prot:P53396) (Homo sapiens)					AN2436	aclB	0.0794468	0.00346375	-0.42333	-0.736108	-1.89401
AFUA_6G12930	acoA	60		AFUA_6G12930 mitochondrial aconitate hydratase, putative, similar to GB:AAC61778.1: aconitase {Aspergillus terreus;}	YLR304C	ACO1	CR_08210C_A	ACO1	AN5525	acoA	-0.293134	-0.0439138	-0.283639	-0.886352	-1.53139
AFUA_2G04080		60		AFUA_2G04080 GPR/FUN34 family protein	YNR002C	ATO2	C2_06680W_A	FRP3	AN5226	acpA	-0.522062	0.719033	-0.309997	-0.941109	-1.81636
AFUA_5G06240	alcC	60		AFUA_5G06240 alcohol dehydrogenase, putative, (1.1.1.1)					AN2286	alcC	0.832287	0.0418291	-0.423243	-0.608293	-1.58056
AFUA_4G11480		60		AFUA_4G11480 C2H2 finger domain protein, putative					AN5583	aslA	0.230831	0.296526	-1.13157	-1.39641	-1.87081
AFUA_8G01710		5		AFUA_8G01710 antigenic thaumatin domain protein, putative, similar to thaumatin-like pathogenesis-related protein 1 (GI:1710783) (Avena sativa)					AN7619	calA	-1.70414	-0.794259	-0.775736	-0.217031	0.620614
AFUA_5G04230	cit1	60		AFUA_5G04230 citrate synthase (Cit1), putative, (4.1.3.7)	YNR001C	CIT1	CR_03500W_A	CIT1	AN8275	citA	-0.0337706	0.00379848	-0.314698	-0.441593	-1.61637
AFUA_2G09860		30	45, 60	AFUA_2G09860 Cytosine-purine permease	YER056C	FCY2	C2_09950W_A	FCY21	AN10767	fcyB	-0.839872	-0.49326	-1.9089	-1.84537	-2.6574
AFUA_4G06620		60		AFUA_4G06620 Glutamate/Leucine/Phenylalanine/Valine dehydrogenase, putative, (1.4.1.4)	YOR375C	GDH1	C4_06120W_A	GDH3	AN4376	gdhA	0.414392	0.250976	-0.450154	-0.818267	-1.95979
AFUA_1G07380		60		AFUA_1G07380 glutamate synthase Glt1, putative, similar to NAD(+)-dependent glutamate synthase (GOGAT), synthesizes glutamate from glutamine and alpha-ketoglutarate; with Gln1p, forms the secondary pathway for glutamate biosynthesis from ammonia; expression regulated by nitrogen source; Glt1p (GI:6320030) (Saccharomyces cerevisiae)			C1_06550W_A	GLT1	AN5134	gltA	-0.0720158	0.222616	-0.269514	-0.821663	-1.93999
AFUA_5G01970	gpdA	60		AFUA_5G01970 Glyceraldehyde 3-phosphate dehydrogenase (EC 1.2.1.12)	YGR192C	TDH3	C3_06870W_A	TDH3	AN8041	gpdA	0.0705032	-0.0546103	-0.259226	-0.229815	-1.61674
AFUA_2G05910	hxkA	60		AFUA_2G05910 hexokinase Kxk, putative, (2.7.1.1)	YGL253W	HXK2	CR_04510W_A	HXK2	AN7459	hxkA	0.0835104	-0.243711	-0.567767	-0.630501	-1.77293
AFUA_6G09990		5		AFUA_6G09990 importin beta-4 subunit, putative, similar to importin beta-4 subunit (SP:P40069) (Saccharomyces cerevisiae)					AN2120	kapJ	-2.07618	-0.989902	-0.951993	-1.0081	-0.21935
AFUA_2G11260	luA	60		AFUA_2G11260 3-isopropylmalate dehydratase, putative, (4.2.1.33)	YGL009C	LEU1	CR_00360C_A	LEU1	AN5886	luA	-0.322422	-0.0084238	-0.457004	-1.06889	-1.74328
AFUA_5G00720		60		AFUA_5G00720 GNAT family acetyltransferase, putative					AN3344	ngn27	0.193498	-0.228055	-0.662019	-1.04662	-2.02201
AFUA_1g12530		60		AFUA_1G12530 oleate delta-12 desaturase			C6_01110W_A	FAD2	AN1037	odeA	-0.741544	-0.260963	-1.23145	-1.66274	-2.56444
AFUA_3G09640		60		AFUA_3G09640 camp independent regulatory protein					AN6578	osaA	0.102791	0.860032	0.0795097	-1.0757	-1.73303
AFUA_5G11040		60		AFUA_5G11040 pantoate--beta-alanine ligase, (6.3.2.1)	YIL145C	PAN6	CR_02580W_A	PAN6	AN0205	pantoA	0.241466	-0.514642	-0.686879	-1.04603	-1.63879
AFUA_1G10350	pgkA	60		AFUA_1G10350 phosphoglycerate kinase PgkA, putative, (2.7.2.3)	YCR012W	PGK1	C6_00750C_A	PGK1	AN1246	pgkA	0.31787	0.126092	-0.131063	-0.488824	-1.87698
AFUA_3G04220		60		AFUA_3G04220 fatty acid synthase beta subunit, putative, similar to fatty acid synthase, beta subunit (GI:1805262) (Emericella nidulans)	YKL182W	FAS1	C5_00190C_A	FAS1	AN3381	pkiC	-0.176001	-0.116856	-0.366094	-0.628517	-1.68832
AFUA_3G07640	pma1	60		AFUA_3G07640 Plasma membrane H+-ATPase					AN4859	pmaA	0.358587	0.057765	-0.49257	-0.663876	-1.91825
AFUA_1G06190	rmtA	5		AFUA_1G06190 histone H4 arginine methyltransferase RmtA, similar to RmtA (GI:33304622) (Emericella nidulans)	YBR034C	HMT1	C1_01030W_A	HMT1	AN10526	rmtA	-1.56738	-0.742532	-0.979658	-1.39891	-0.862638
AFUA_7G05920		60		AFUA_7G05920 stearic acid desaturase (SdeA), putative, (1.14.-.-)			C1_08360C_A	OLE1	AN6731	sdeA	-0.0670223	-0.0831699	-0.646598	-0.748677	-1.77707
AFUA_5G02290		45	60	AFUA_5G02290 potassium ion transporter (Trk1), putative	YJL129C	TRK1	CR_07960C_A	TRK1	AN5636	trkA	-0.694219	-0.879712	-1.24841	-1.64667	-2.30994
AFUA_5G10780	uge5	60		AFUA_5G10780 UDP-glucose 4-epimerase, (5.1.3.2)					AN4727	ugeA	0.284944	-0.0277452	-0.522331	-0.758259	-1.59233
AFUA_1G02820	pst2	5	15, 30, 45	AFUA_1G02820 NADH-quinone oxidoreductase Pst2, putative, similar to SP:P42058: Minor allergen Alt a 7 (Alternaria alternata) similar to protein of unknown function with similarity to members of a family of flavodoxin-like proteins; induced by oxidative stress in a Yap1p dependent manner; GFP-fusion protein localizes to the cytoplasm in a punctate pattern; Pst2p (GI:6320235) (Saccharomyces cerevis…	YDR032C	PST2	CR_05390W_A	PST3	AN0297		-1.37623	-2.15049	-1.88119	-1.6263	-1.3521
AFUA_1G02630		5		AFUA_1G02630 rRNA processing protein Pwp1, putative, similar to protein with WD-40 repeats involved in rRNA processing; associates with trans-acting ribosome biogenesis factors; similar to beta-transducin superfamily; Pwp1p (GI:6323225) (Saccharomyces cerevisiae)					AN0310		-1.78465	-1.01682	-0.784855	-0.979198	-0.503769
AFUA_1G02590		5		AFUA_1G02590 RNA polymerase I specific transcription initiation factor RRN3 superfamily					AN0312		-1.65973	-0.584417	-1.28592	-1.39624	-0.94183
AFUA_2G01750		5	15	AFUA_2G01750 methionine aminopeptidase, type II, putative, (3.4.11.18)					AN0369		-2.1992	-2.21932	-1.47219	-1.47443	-0.699261
AFUA_7G05210		5		AFUA_7G05210 CTP synthase, putative, (6.3.4.2)	YBL039C	URA7	C5_04570C_A	URA7	AN0490		-1.84521	-0.789789	-0.612803	-0.89518	-0.620769
AFUA_4G14380		60		AFUA_4G14380 glutathione S-transferase, putative					AN0815		-0.24224	-0.0163031	-0.881477	-1.29331	-2.29048
AFUA_1G15140		60		AFUA_1G15140 mitochondrial phosphate carrier protein (Mir1), putative	YJR077C	MIR1			AN0870		-0.183532	-0.134074	-0.645633	-0.845917	-1.61002
AFUA_1G15490	mfsB	45	60	AFUA_1G15490 MFS multidrug transporter, putative	YCR023C	YCR023C	C6_01520W_A		AN0890		-0.574907	0.396852	-1.11428	-1.72244	-2.27965
AFUA_1G16290		5		AFUA_1G16290 ATP-dependent RNA helicase rok1 (EC 3.6.1.-)					AN0944		-1.50893	-0.849405	-1.04035	-0.869148	-0.256816
AFUA_1G02610		5		AFUA_1G02610 rRNA processing protein, putative, similar to protein required for cell viability; Yor004wp (GI:6324577) (Saccharomyces cerevisiae)					AN10052		-1.62899	-0.896334	-0.958891	-1.0394	-0.656918
AFUA_6G00640		45	60	AFUA_6G00640 integral membrane protein					AN10369		-0.371719	-0.470975	-1.4391	-1.52674	-1.80148
AFUA_3G06190		60		AFUA_3G06190 cytochrome c oxidase subunit VIa, putative	YGL191W	COX13	C2_01590W_A	COX13	AN10585		0.136772	-0.0594254	-0.718057	-1.39759	-2.25833
AFUA_1G12040		60		AFUA_1G12040 Chitin synthase export chaperone	YHR142W	CHS7	C1_06010W_A	CHS7	AN1069		0.391968	0.411632	-0.621225	-1.17368	-1.73155
AFUA_1G12070		60		AFUA_1G12070 glycine cleavage system H protein	YAL044C	GCV3	C1_13680C_A	GCV3	AN1074		-0.134745	-0.190432	-0.441679	-0.77209	-1.75335
AFUA_2G07810		60		AFUA_2G07810 cytosolic hydroxymethyltransferase, putative, (2.1.2.-)			C7_03330C_A	SHM1	AN10745		-0.113661	-0.427132	-0.79684	-0.914745	-2.04912
AFUA_6G03750		5		AFUA_6G03750 amidophosphoribosyltransferase, (2.4.2.14)	YMR300C	ADE4	C1_07710C_A	ADE4	AN10837		-1.7387	-0.570922	-1.44175	-1.49169	-0.997549
AFUA_2G05480		5		AFUA_2G05480 DNA-directed RNA polymerase I 13.1 kDa polypeptide, putative, (2.7.7.6)	YJR063W	RPA12	C2_07300C_A	RPA12	AN10970		-1.69714	-0.825563	-0.934146	-0.894691	-0.448801
AFUA_7G03690		5		AFUA_7G03690 Protein pxr1 (PinX1-related protein 1)	YGR280C	PXR1			AN11066		-1.73308	-1.07355	-0.695591	-0.601672	-0.314769
AFUA_3G14440		60		AFUA_3G14440 cytochrome c oxidase family protein, similar to cytochrome c oxidase polypeptide VIIA (SP:P07255) (Saccharomyces cerevisiae)	YDL067C	COX9	C2_05930W_A	COX9	AN11347		0.149199	-0.0304585	-0.617753	-1.32948	-2.33407
AFUA_4G08270		15	30, 60	AFUA_4G08270 YeeE/YedE family integral membrane protein					AN11888		-1.29556	-1.80216	-1.81019	-1.09574	-1.9292
AFUA_1G10780		60		AFUA_1G10780 glycine cleavage system T protein, (2.1.2.10)	YDR019C	GCV1	C6_02500C_A	GCV1	AN1198		-0.0173578	-0.24032	-0.52686	-0.768343	-1.78983
AFUA_2G03610		5		AFUA_2G03610 IMP dehydrogenase, putative, similar to inosine-5\'-monophosphate dehydrogenase (SP:O14344) (Schizosaccharomyces pombe)	YML056C	IMD4	C2_06390C_A	IMH3	AN12478		-1.60105	-0.613571	-1.08199	-1.01863	-0.3944
AFUA_1G09470		60		AFUA_1G09470 aminotransferase, class V, putative, (2.6.1.51)	YFL030W	AGX1	C6_04220C_A	HBR2	AN1342		0.159682	-0.419153	-0.764884	-0.966394	-2.09277
AFUA_1G09030		60		AFUA_1G09030 conserved hypothetical protein					AN1378		0.598585	-0.281821	-0.514728	-1.20851	-2.29096
AFUA_8G04110		45	60	AFUA_8G04110 DUF895 domain membrane protein, contains a DUF895 domain			C3_00650W_A	NGT1	AN1427		0.91954	0.0133696	-0.471415	-1.66345	-1.92176
AFUA_1G00440		45	60	AFUA_1G00440 DUF895 domain membrane protein, contains a DUF895 domain					AN1427		0.992469	-0.0194883	-0.321429	-1.50928	-2.09309
AFUA_8G05010	zfpA	30	45, 60	AFUA_8G05010 C2H2 finger domain protein, putative					AN1500		-0.428793	-0.356744	-2.1247	-2.37212	-2.39478
AFUA_8G05430	noc4	5		AFUA_8G05430 ribosome biogenesis protein Noc4, putative, similar to nucleolar protein, forms a complex with Nop14p that mediates maturation and nuclear export of 40S ribosomal subunits; Noc4p (GI:6325402) (Saccharomyces cerevisiae)	YPR144C	NOC4	C2_07340W_A	NOC4	AN1533		-1.67125	-0.737603	-0.909347	-0.743687	-0.307773
AFUA_4G08930		5	30, 45	AFUA_4G08930 nucleolar GTPase, putative, similar to nucleolar GTPase (SP:Q13823) {Homo sapiens)	YNR053C	NOG2	C6_03640W_A	NOG2	AN1666		-1.71768	-0.989535	-1.58791	-1.53697	-0.911737
AFUA_7G00930		45	60	AFUA_7G00930 integral membrane protein					AN1738		-0.568285	-0.470533	-1.41283	-1.64808	-1.60136
AFUA_2G14590		60		AFUA_2G14590 MFS monosaccharide transporter, putative, similar to monosaccharide transporter AmMst-1 (Amanita muscaria)	YDL194W	SNF3	C7_00280W_A	HGT12	AN1797		-0.0429611	0.820278	-0.4503	-1.22181	-1.72533
AFUA_5G09910		45	60	AFUA_5G09910 nitroreductase family protein, putative, similar to putative protein of unknown function; green fluorescent protein (GFP)-fusion protein localizes to the cytoplasm and nucleus; Ycl026c-bp (GI:10383764) (Saccharomyces cerevisiae)	YCL026C-B	HBN1			AN1853		-1.23861	-0.915461	-0.828244	-2.42342	-3.01265
AFUA_5G10610	rip1	60		AFUA_5G10610 ubiquinol-cytochrome c reductase iron-sulfur subunit precursor, (1.10.2.2)	YEL024W	RIP1	C3_04430W_A	RIP1	AN2306		-0.0712671	-0.233962	-0.639227	-0.89667	-1.68702
AFUA_5G10560		60		AFUA_5G10560 cytochrome c oxidase subunit V	YNL052W	COX5A	C1_09030C_A	COX5	AN2316		0.123794	0.0933447	-0.202345	-0.719732	-1.70839
AFUA_2G13850		45	60	AFUA_2G13850 protein phosphatase regulatory subunit Gac1, putative, Regulatory subunit for Glc7p type-1 protein phosphatase (PP1), tethers Glc7p to Gsy2p glycogen synthase, binds Hsf1p heat shock transcription factor, required for induction of some HSF-regulated genes under heat shock; Gac1p (GI:6324752) (Saccharomyces cerevisiae)					AN2425		0.216623	-0.210206	-1.24634	-1.66315	-1.81357
AFUA_3G14660		60		AFUA_3G14660 conserved hypothetical protein					AN2535		0.0300961	-0.521338	-0.892603	-0.987229	-1.83568
AFUA_3G08110		60		AFUA_3G08110 cell wall protein, putative					AN2928		0.0641661	0.00301743	-0.246457	-0.439516	-1.60116
AFUA_2G17840		60		AFUA_2G17840 MFS transporter, putative, similar to HOL1 (GI:825501) (Saccharomyces cerevisiae)					AN3041		0.284297	-0.0634661	-0.648092	-0.604486	-1.94187
AFUA_7G01490	ptr2	60		AFUA_7G01490 MFS peptide transporter Ptr2, putative, similar to peptide transporter Ptr2 (SP:Q9P380) (Schizosaccharomyces pombe)	YKR093W	PTR2	C3_03800W_A	PTR22	AN3408		0.770706	0.441846	-0.472758	-0.977433	-1.90225
AFUA_4G12530	cccA	30	45, 60	AFUA_4G12530 calcium transporter, putative, imilar to GB:AAB67452.1: Ccc1p: putative transmembrane Ca2+ transporter {Saccharomyces cerevisiae;}					AN3681		-1.20651	-0.738726	-1.85503	-1.57139	-1.60875
AFUA_7G04820		5	15, 30, 60	AFUA_7G04820 C6 transcription factor, putative			C1_05340C_A	ZCF2	AN3769		-1.73413	-2.22434	-2.0695	-0.650502	-2.20008
AFUA_4G08190		5		AFUA_4G08190 Pescadillo homolog (Nucleolar protein 7 homolog)					AN3827		-1.87068	-1.24815	-1.26834	-1.16197	-0.774572
AFUA_1G05410		5		AFUA_1G05410 ribosome biogenesis protein Kri1, similar to essential nucleolar protein required for 40S ribosome biogenesis; physically and functionally interacts with Krr1p; Kri1p (GI:6324021) (Saccharomyces cerevisiae)					AN4065		-1.88235	-0.951735	-1.08128	-0.903809	-0.324545
AFUA_1G06230		5		AFUA_1G06230 ribosome biogenesis protein Ssf2, putative, similar to SP:Q12153: Ribosome biogenesis protein SSF2 (Saccharomyces cerevisiae)	YDR312W	SSF2	CR_09730C_A	SSF1	AN4232		-1.83997	-0.926013	-1.08435	-1.08758	-0.527479
AFUA_4G06250		5		AFUA_4G06250 ribosome biogenesis (Nop4), putative			C1_04390C_A	NOP4	AN4330		-1.58073	-0.878588	-1.04722	-1.03306	-0.678329
AFUA_4G06790		60		AFUA_4G06790 ubiquinol-cytochrome c reductase complex 14 kDa protein	YDR529C	QCR7	C6_03400C_A	QCR7	AN4388		-0.0371265	-0.436005	-1.09311	-1.48681	-1.80757
AFUA_4G06910		60		AFUA_4G06910 outer mitochondrial membrane protein porin	YNL055C	POR1	C1_04100C_A	POR1	AN4402		0.185981	0.259092	-0.0250072	-0.530112	-1.54889
AFUA_2G03010	cox5b	60		AFUA_2G03010 cytochrome c subunit Vb, putative	YGL187C	COX4	C2_01620W_A	COX4	AN4525		0.214101	0.127173	-0.198621	-0.797617	-1.68742
AFUA_2G02380		30		AFUA_2G02380 conserved hypothetical protein					AN4622		-0.991052	-0.727069	-1.54742	-1.05264	-0.629782
AFUA_3G06410		60		AFUA_3G06410 Coenzyme Q (ubiquinone) biosynthesis protein Coq4, putative	YDR204W	COQ4	C1_03160C_A	COQ4	AN4757		0.294296	-0.318107	-0.83222	-0.867951	-1.92347
AFUA_3G06820		60		AFUA_3G06820 oxidoreductase, FAD-binding, (1.1.2.4)					AN4792		-0.2246	-0.705105	-0.709038	-0.67927	-1.67408
AFUA_6G14260	lcp5	5		AFUA_6G14260 U3 small nucleolar ribonucleoprotein protein Lcp5, putative, similar to U3 small nucleolar ribonucleoprotein protein LCP5; Yer127wp (GI:603366) (Saccharomyces cerevisiae)	YER127W	LCP5	C3_06370C_A		AN5340		-1.88942	-0.929935	-1.05396	-1.21778	-0.554173
AFUA_6G14090		60		AFUA_6G14090 Uncharacterized protein AFUA_6G14090 Precursor					AN5357		0.153664	-0.0733128	-0.5087	-0.834272	-1.74374
AFUA_6G07750		60		AFUA_6G07750 MFS phospholipid transporter (Git1), putative			C5_00880C_A	GIT3	AN5549		0.0480576	0.319899	-0.424685	-0.671801	-1.52091
AFUA_4G11390		60		AFUA_4G11390 ubiquinol-cytochrome c reductase complex 17 kd protein					AN5597		-0.0527077	-0.194893	-0.595228	-1.08156	-1.67786
AFUA_7G04290		60		AFUA_7G04290 amino acid permease (Gap1), putative	YKR039W	GAP1	C3_05580C_A	GAP2	AN5678		0.547491	0.532222	-0.228452	-0.522345	-1.82701
AFUA_1G06670		30	45, 60	AFUA_1G06670 conserved hypothetical protein					AN5709		-0.474587	-0.954252	-1.49708	-1.89757	-2.34776
AFUA_6G06840		60		AFUA_6G06840 conserved hypothetical protein			C5_02190C_A		AN5753		0.510676	-0.062398	-0.780021	-1.09481	-1.52812
AFUA_6G06460		60		AFUA_6G06460 fumarylacetoacetate hydrolase family protein					AN5782		0.00737286	-0.32172	-0.588547	-0.702733	-1.83828
AFUA_2G10690		45		AFUA_2G10690 MFS phosphate transporter, putative					AN5935		-0.961646	-0.223907	-1.49282	-1.66747	-1.35147
AFUA_2G10230		45	60	AFUA_2G10230 inositol oxygenase, putative, similar to inositol oxygenase (GI:34481596) (Sporopachydermia lactativora)			C5_04120C_A		AN5985		0.18502	1.3693	0.263651	-1.50782	-2.0601
AFUA_2G13010		60		AFUA_2G13010 cytochrome c oxidase polypeptide vib	YLR038C	COX12	C6_04250W_A		AN6255		0.0607891	-0.071969	-0.598757	-1.16736	-1.90241
AFUA_2G14020		5	15, 60	AFUA_2G14020 ABC transporter, putative, similar to ATP-binding cassette transporter G1 (Homo sapiens)			C4_06910W_A		AN6369		-1.38527	-1.75812	-1.49089	-1.40893	-1.60677
AFUA_2G17830		60		AFUA_2G17830 hypothetical protein					AN6413		0.103395	-0.315445	-0.871992	-0.750059	-1.5544
AFUA_2G01100		5	15, 30, 60	AFUA_2G01100 pirin domain protein, putative					AN6420		-1.63055	-1.77303	-1.56394	-1.05392	-1.60432
AFUA_6G03400		60		AFUA_6G03400 conserved hypothetical protein					AN6657		0.746606	0.104662	-0.453245	-0.77172	-1.6223
AFUA_7G05460		5		AFUA_7G05460 conserved hypothetical protein					AN6698		-1.83335	-0.847939	-0.796509	-0.815	-0.0933704
AFUA_5G13610		5		AFUA_5G13610 conserved hypothetical protein					AN6912		-1.67423	-1.24828	-0.637919	-1.03471	-0.616159
AFUA_4G09510		60		AFUA_4G09510 conserved hypothetical protein					AN7052		0.730184	0.395466	-0.773512	-1.36642	-1.8751
AFUA_2G17050		5		AFUA_2G17050 Noc3p	YLR002C	NOC3	C7_03850W_A		AN7260		-1.74228	-0.689157	-1.10576	-1.15705	-0.636939
AFUA_2G05690		60		AFUA_2G05690 conserved hypothetical protein					AN7482		-0.0609159	-0.214906	-1.17098	-1.27367	-1.77467
AFUA_2G01480		5		AFUA_2G01480 Nucleolar protein 16	YER002W	NOP16	C2_09660W_A		AN7674		-1.85873	-0.758573	-0.63034	-1.13803	-0.642832
AFUA_5G02750		60		AFUA_5G02750 cytochrome c oxidase subunit Va, putative	YHR051W	COX6	C2_03470C_A	COX6	AN8118		0.111006	0.0610981	-0.349772	-0.807613	-1.89688
AFUA_5G02700		45	60	AFUA_5G02700 MFS multidrug transporter, putative			C6_04620C_A	NAG4	AN8122		0.738698	0.00924778	-0.475575	-1.73178	-1.83013
AFUA_5G03870		5		AFUA_5G03870 DUF1665 domain protein	YPR143W	RRP15			AN8247		-1.70681	-0.849905	-1.22854	-1.33463	-0.713154
AFUA_5G04220		60		AFUA_5G04220 mitochondrial DNA replication protein (Yhm2), putative	YMR241W	YHM2	C6_00600C_A	YHM2	AN8274		0.293399	-0.344981	-0.775222	-1.01793	-2.04379
AFUA_2G17060		5	45	AFUA_2G17060 60S ribosome biogenesis protein Nip7, putativeNip7p	YPL211W	NIP7			AN8491		-2.06927	-1.23545	-1.11743	-1.56254	-1.0264
AFUA_1G15290		30	45	AFUA_1G15290 conserved hypothetical protein					AN8661		-0.87006	-0.40591	-1.72966	-1.60219	-1.26675
AFUA_5G09400		60		AFUA_5G09400 carbonyl reductase, putative, (1.-.-.-)			C4_06380W_A	SOU2	AN8819		0.0267706	-0.377387	-0.699855	-0.566441	-1.53614
AFUA_7G02340		60		AFUA_7G02340 L-PSP endoribonuclease family protein (Hmf1), putative, similar to Hmf1p (GI:6320899) (Saccharomyces cerevisiae)	YIL051C	MMF1	C1_06900C_A	MMD1	AN9080		0.156125	0.159282	-0.204993	-0.58862	-1.72467
AFUA_5G03750		60		AFUA_5G03750 WW domain protein					AN9521		0.257082	-0.22347	-0.640653	-0.860141	-1.72779
AFUA_5G09330		60		AFUA_5G09330 CipC proteinCipC-like antibiotic response protein, putative			C6_04420W_A				0.433106	0.130506	-0.627819	-1.08678	-2.05199
AFUA_1G03720		60		AFUA_1G03720 UPF0136 domain protein, contains a UPF0136 domain	YJR085C	YJR085C	CR_04730W_A				0.384819	0.120543	-0.347707	-0.93592	-1.68022
AFUA_1G07460		60		AFUA_1G07460 Hypothetical protein							0.0998917	-0.159592	-0.795524	-0.989913	-1.60141
AFUA_2G08680		45	60	AFUA_2G08680 hypothetical protein							-0.725209	-0.974627	-1.50907	-1.64904	-1.83661
AFUA_2G13000		60		AFUA_2G13000 conserved hypothetical protein							0.179288	-0.0504761	-0.486732	-0.872221	-1.62156
AFUA_2G13110		45	60	AFUA_2G13110 cytochrome c, similar to cytochrome c (GI:11128019) (Homo sapiens)							0.013092	-0.116785	-0.928734	-1.61135	-2.30065
AFUA_2G14490		5	15	AFUA_2G14490 endoglucanase, putative, (3.2.1.-)							-2.00171	-1.96228	-0.805297	-0.41377	-0.46983
AFUA_3G00590		60		AFUA_3G00590 Asp-hemolysin Precursor (Asp-HS)							0.622983	0.0308275	-0.531007	-0.876335	-2.30554
AFUA_4G09870		45	60	AFUA_4G09870 conserved hypothetical protein							0.0970078	-0.235722	-1.00699	-1.58079	-2.19556
AFUA_4G14250		60		AFUA_4G14250 hypothetical protein							0.53223	-0.0676222	-0.095202	-0.902322	-2.15604
AFUA_5G00700		60		AFUA_5G00700 hypothetical protein							-0.321126	-0.550286	-1.34966	-1.31877	-2.10653
AFUA_5G08830		60		AFUA_5G08830 Woronin body protein HexA, putative, similar to GB:BAD20636.1: putative Woronin body protein HexA (Aspergillus oryzae)							0.140113	0.082428	-0.449278	-0.865241	-1.85679
AFUA_6G00650		60		AFUA_6G00650 hypothetical protein							0.761908	-0.420936	-0.85835	-1.13781	-1.72217
AFUA_6G11850		5	15	AFUA_6G11850 conserved hypothetical protein							-1.3827	-1.76521	-1.05317	-1.31497	-1.30236
AFUA_8G00790		60		AFUA_8G00790 conserved hypothetical protein, potential sequencing error							0.0185924	-0.425371	-0.713085	-1.27581	-2.06092
AFUA_8G01260		60		AFUA_8G01260 hypothetical protein							-0.620656	-0.418962	-1.05507	-0.883273	-1.6885
AFUA_8G05990		60		AFUA_8G05990 Hypothetical protein							0.838346	0.0604715	-0.297823	-0.782808	-1.66608
AFUA_8G06350		60		AFUA_8G06350 esterase family protein, similar to GB:AAD34550.1: esterase {Aspergillus terreus;}							0.164817	-0.032279	-0.491293	-0.911446	-2.42224
AFUA_8G06360		60		AFUA_8G06360 alpha-1,3-glucanase, putative, mutanase, similar to mutanase MutA (GI:6752866) (Penicillium purpurogenum) similar to mutanase (GI:15072711) (Emericella nidulans), (3.2.1.-)							0.163677	-0.0939865	-0.605892	-0.975425	-2.36473
