# Supplementary material for: Mutual independence of alkaline‐ and calcium‐mediated signalling in Aspergillus fumigatus refutes the existence of a conserved druggable signalling nexus
Source: Mol Microbiol. 2017 Nov 14;106(6):861–75. doi: 10.1111/mmi.13840 (PMC5725717; doi:10.1111/mmi.13840)
Supplement: Supplementary file 8 — Supporting Table 3 [file MMI-106-861-s008.xlsx]

## Sheet: Sheet1
									Calcium shift							pH shift
Gene identifier	A. fumigatus common name	Annotation	S. cerevisiae ortholog	S. cerevisiae common name	C. albicans ortholog	C. albicans common name	A. nidulans ortholog	A. nidulans common name	First time-point of significant differential expression (minutes)	Differentially expressed at subsequent time-points (minutes)	Log2 ratio T5	Log2 ratio T15	Log2 ratio T30	Log2 ratio T45	Log2 ratio T60	First time-point of significant differential expression (minutes)	Differentially expressed at subsequent time-points (minutes)	Log2 ratio T5	Log2 ratio T15	Log2 ratio T30	Log2 ratio T45	Log2 ratio T60
AFUA_6G10940		AFUA_6G10940 conserved hypothetical protein					AN0600		5	15, 30, 45	2.94584	4.14407	3.16192	2.17987	1.46587	45	60	0.93224	1.20497	1.16908	1.55027	1.88076
AFUA_1G06580	hel10	AFUA_1G06580 high expression lethality protein Hel10, putative, similar to MS8 (GI:9937499) (Ajellomyces capsulatus) similar to hypothetical protein YNL208w; HEL10 (GI:2131923) (Saccharomyces cerevisiae) PMID: 11574158					AN10165		15	30, 45	1.18553	3.31649	2.9081	2.12683	1.0907	60		0.28231	0.449564	0.888223	1.46857	1.8454
AFUA_3G13080		AFUA_3G13080 conserved hypothetical protein					AN10356		15	30, 45	0.646445	1.7188	1.76808	1.74637	1.32616	45	60	-0.082283	0.163822	1.16033	2.05594	2.52517
AFUA_2G03610		AFUA_2G03610 IMP dehydrogenase, putative, similar to inosine-5\'-monophosphate dehydrogenase (SP:O14344) (Schizosaccharomyces pombe), (1.1.1.205)	YML056C	IMD4	C2_06390C_A	IMH3	AN12478		5	15	-1.53283	-0.927176	-0.92064	-1.79521	-0.726803	5		-1.60105	-0.613571	-1.08199	-1.01863	-0.3944
AFUA_8G05010	zfpA	AFUA_8G05010 C2H2 finger domain protein, putative					AN1500		5		1.63702	1.26116	0.433581	0.122363	-0.103228	30	45, 60	-0.428793	-0.356744	-2.1247	-2.37212	-2.39478
AFUA_4G10190		AFUA_4G10190 NAD binding Rossmann fold oxidoreductase, putative, (1.-.-.-)					AN2013		15	30, 45	1.363	2.75238	1.89675	1.57821	0.914094	45	60	0.640861	0.713326	1.25691	1.59522	2.12539
AFUA_2G13890	anxc3.2	AFUA_2G13890 annexin ANXC3.2, identical to gi47059732, annexin ANXC3.2 (Aspergillus fumigatus) PMID: 15044005					AN2427		5	15, 30, 45, 60	3.7772	3.92	2.75	2.16	1.68	60		1.36788	1.29505	1.45094	1.45596	1.61233
AFUA_4G12530	cccA	AFUA_4G12530 calcium transporter, putative, imilar to GB:AAB67452.1: Ccc1p: putative transmembrane Ca2+ transporter {Saccharomyces cerevisiae;}					AN3681		5	30, 45, 60	-1.48621	-2.03877	-2.03137	-1.7357	-2.13981	30	45, 60	-1.20651	-0.738726	-1.85503	-1.57139	-1.60875
AFUA_2G02080		AFUA_2G02080 C2H2 finger domain protein, putative					AN4586		5	15	3.51898	1.84957	0.288382	0.502109	0.121752	5	15	1.60797	2.14841	0.738916	0.209517	-0.36573
AFUA_6G07470		AFUA_6G07470 ORF, Uncharacterized, Ortholog(s) have role in fungal-type cell wall organization, protein oligomerization and cellular bud, cytoplasm, membrane raft, plasma membrane localization	YLR414C	PUN1	C3_07470W_A		AN5213		5, 45		3.05168	1.01012	0.403049	3.55061	0.496922	5		1.53864	1.22074	1.10812	1.15171	1.4119
AFUA_2G10230		AFUA_2G10230 inositol oxygenase, putative, similar to inositol oxygenase (GI:34481596) (Sporopachydermia lactativora) PMID: 14663824, (1.13.99.1)			C5_04120C_A		AN5985		5	45, 60	0.300346	-1.18624	-1.88615	-1.65618	-1.82067	45	60	0.18502	1.3693	0.263651	-1.50782	-2.0601
AFUA_6G05350	opsB	AFUA_6G05350 aspartic-type endopeptidase (OpsB), putative, similar to aspartic protease opsB; oryzapsin B (GI:21392382) (Aspergillus oryzae), (3.4.23.-)	YLR121C	YPS3	C1_04870W_A	SAP7	AN6487		15		1.06445	2.33183	1.32901	0.757811	0.294118	60		0.0894165	0.197186	0.475858	1.45048	2.16093
AFUA_6G10790		AFUA_6G10790 MFS amine transporter, putative					AN7351		5		-0.372748	-0.159768	-0.165396	-1.93467	-0.883617	45		-0.161811	0.928354	1.03824	1.63561	1.27872
AFUA_5G00790		AFUA_5G00790 ABC multidrug transporter, putative					AN8344		5	15	-1.73311	-1.15251	-0.344236	-3.05343	-1.22211	15	30, 45, 60	-0.107579	2.21274	3.03662	3.94437	3.84809
AFUA_4G00860	dprA	AFUA_4G00860 cell surface protein, putative					AN9267		5	15, 30, 45, 60	1.58947	3.42222	3.42656	2.55201	1.71579	30	45, 60	0.0337844	-0.52174	1.47941	2.53825	3.06153
AFUA_5G03750		AFUA_5G03750 WW domain protein					AN9521		15	30, 45	0.826879	2.27185	2.10539	1.54151	0.623972	60		0.257082	-0.22347	-0.640653	-0.860141	-1.72779
AFUA_2G04080		AFUA_2G04080 GPR/FUN34 family protein	YNR002C	ATO2	C2_06680W_A	FRP3	AN5226	acpA	5	15	-2.29681	-0.7874	-0.651535	-1.52129	-0.713748	60		-0.522062	0.719033	-0.309997	-0.941109	-1.81636
AFUA_6G11430	aldA	AFUA_6G11430 aldehyde dehydrogenase AldA, putative, similar to aldehyde dehydrogenase ALDH (GI:13309884) (Emericella nidulans) similar to mitochondrial aldehyde dehydrogenase, involved in regulation or biosynthesis of electron transport chain components and acetate formation; activated by K+; utilizes NADP+ as the preferred coenzyme; constitutively expressed; Ald5p (GI:6320917) (Saccharomyces cer…					AN0554	aldA	5		-0.00946903	0.683056	0.277514	-1.65282	-0.160809	15	30, 60	0.232046	2.0493	2.23243	1.37264	2.13724
AFUA_6G13540	cp3	AFUA_6G13540 carboxypeptidase CpyA/Prc1, putative, similar to vacuolar carboxypeptidase Y (proteinase C), involved in protein degradation in the vacuole and required for full protein degradation during sporulation; Prc1p (GI:6323955) (Saccharomyces cerevisiae) similar to serine-type carboxypeptidase CpyA (GI:14211580) (Emericella nidulans) PMID: 11440134, (3.4.16.5)	YMR297W	PRC1	C7_03360W_A	CPY1	AN5442	cpyA	15	45	0.939042	1.69843	1.47969	1.55094	1.10877	30	45, 60	0.311418	0.372631	1.69196	2.47579	2.73742
AFUA_6G12180	dprB	AFUA_6G12180 conserved hypothetical protein					AN5324	dlpA	5	15, 30, 45, 60	4.02047	5.75	5.46	4.46	2.96	60		0.499489	0.375822	0.236322	1.01521	2.74738
AFUA_6G09990		AFUA_6G09990 importin beta-4 subunit, putative, similar to importin beta-4 subunit (SP:P40069) (Saccharomyces cerevisiae)					AN2120	kapJ	5		-1.13368	-0.695653	-0.895817	-1.55444	-0.767218	5		-2.07618	-0.989902	-0.951993	-1.0081	-0.21935
AFUA_2G15950	yap2	AFUA_2G15950 extracellular aspartic endopeptidase, putative, similar to aspergillopepsin A (SP:Q12567) (Aspergillus saitoi) similar to Endothiapepsin precursor (EC 3.4.23.22) (Aspartate protease) (Swiss-Prot:P11838) (Cryphonectria parasitica) PubMed = 2676515, (3.4.23.18)					AN8102	pepAc	5		-1.32956	-0.146097	-0.108889	-2.35727	-0.416175	30	45, 60	-0.840571	0.110013	1.94644	1.9489	2.02261
AFUA_4G10200	rfeF	AFUA_4G10200 transcription factor RfeF, putative, similar to RfeF (GI:27450545) (Emericella					AN2012	rfeF	15	30	0.413119	1.77287	1.60218	1.11316	0.434826	60		0.265617	0.51218	1.00675	1.36602	1.64725
AFUA_2G01710		AFUA_2G01710 GPI anchored protein, putative							15	30	1.18163	2.4028	1.58518	1.18134	0.757284	30	45, 60	0.247795	0.976993	1.52112	1.87306	2.29289
AFUA_2G02500		AFUA_2G02500 conserved hypothetical protein							15	30	0.259697	2.05984	2.30712	1.38354	1.02226	30	45, 60	0.100986	0.190584	2.78352	3.9609	4.09693
AFUA_3G00720		AFUA_3G00720 DUF500 and UBA/TS-N domain protein							15		-0.0316393	2.19161	1.02916	0.424781	0.184872	30	45, 60	0.0316329	1.1103	2.05465	2.10696	2.7597
AFUA_5G01920		AFUA_5G01920 GPI anchored protein, putative							5	15	1.65377	2.04868	1.48901	1.2334	0.643243	30	45, 60	0.663479	0.881364	2.20002	2.81703	3.47571
AFUA_8G05720		AFUA_8G05720 DUF567 domain protein, contains a DUF567 domain							5	15, 30, 45, 60	3.05737	4.51	4.41	3.56	3.14	15	30, 45, 60	1.29157	1.60763	1.98011	2.53471	2.31613
AFUA_2G14490		AFUA_2G14490 endoglucanase, putative, (3.2.1.-)							5	15	-1.60994	-0.710098	-0.294997	-2.8118	-0.521583	5	15	-2.00171	-1.96228	-0.805297	-0.41377	-0.46983
AFUA_4G00750		AFUA_4G00750 conserved hypothetical protein							5	45, 60	-1.24466	-0.993271	-1.71702	-1.77805	-2.01237	15	30, 45, 60	0.163315	3.41093	4.6243	4.32452	3.28247
AFUA_8G01260		AFUA_8G01260 hypothetical protein							60		0.354794	-0.982056	-1.09345	-0.578064	-1.65115	60		-0.620656	-0.418962	-1.05507	-0.883273	-1.6885
