# Supplementary material for: Mutual independence of alkaline‐ and calcium‐mediated signalling in Aspergillus fumigatus refutes the existence of a conserved druggable signalling nexus
Source: Mol Microbiol. 2017 Nov 14;106(6):861–75. doi: 10.1111/mmi.13840 (PMC5725717; doi:10.1111/mmi.13840)
Supplement: Supplementary file 9 — Supporting Table 4 [file MMI-106-861-s009.xlsx]

## Sheet: 1
Locus	A. fumigatus common name	Description	[05 minutes]	[15 minutes]	[30 minutes]	[45 minutes]	[60 minutes]	S. cerevisiae ortholog	S. cerevisiae common name	C. albicans ortholog	C. albicans common name	A. nidulans ortholog	A. nidulans common name
AFUA_8G06700	anxc3.1	annexin ANXC3.1	1.41658	1.88429	1.29916	0.618412	0.724146					AN1606
AFUA_6G05350	opsB	aspartic-type endopeptidase (OpsB), putative	1.06227	2.26407	1.29398	0.756403	0.288146	YLR121C	YPS3	C1_04870W_A	SAP7	AN6487
AFUA_3G14230		BAR adaptor protein RVS167, putative	0.96616	2.32928	1.26796	0.489	0.339488	YDR388W	RVS167			AN2516	ampA
AFUA_6G13540	cp3	carboxypeptidase Y (CpyA), putative	0.932292	1.69826	1.42054	1.54412	1.02204	YMR297W	PRC1	C7_03360W_A	CPY1	AN5442	cpyA
AFUA_3G08750		conserved hypothetical protein	1.09165	2.14237	1.06381	0.760478	0.523125					AN3005
AFUA_2G13830		conserved hypothetical protein	1.46573	2.28952	1.30544	1.12532	0.504824
AFUA_6G07520	pil1	conserved hypothetical protein	0.888156	1.63835	1.20393	0.595615	0.408898	YGR086C	PIL1	C2_06730W_A	LSP1	AN5217	pilA
AFUA_1G05690		conserved hypothetical protein	0.925395	2.38269	1.2315	0.61653	0.488603					AN4089
AFUA_2G16530		cyanate hydratase, putative	1.46749	2.23103	1.87727	1.31432	0.550117					AN7331
AFUA_2G07420	sac6	fimbrin	0.0949383	1.69404	1.66373	1.01711	0.467286	YDR129C	SAC6	C6_02730W_A	SAC6	AN5803	fimA
AFUA_5G01920		GPI anchored protein, putative	1.65225	2.01991	1.49261	1.23861	0.43552
AFUA_2G01710		GPI anchored protein, putative	1.16459	2.3945	1.58184	1.17517	0.762764
AFUA_3G09990		hypothetical protein	1.22531	2.45268	1.57835	1.21638	0.627327					AN4988
AFUA_1G05680		hypothetical protein	0.371273	2.07541	1.47801	1.26027	0.858786					AN4088
AFUA_4G06410		hypothetical protein	0.929255	1.64041	1.26057	1.19662	0.75242
AFUA_3G11290		hypothetical protein	0.745138	1.88543	1.11253	0.737803	0.434224					AN4870
AFUA_1G03980		hypothetical protein	1.14746	2.51706	1.61568	1.16088	0.8698
AFUA_2G05320		ion transporter	0.358439	1.74076	1.28402	0.92408	0.789041
AFUA_5G09450		isoflavone reductase family protein	0.601594	2.15635	1.10342	0.745242	0.444293					AN8815
AFUA_7G01840		membrane bound C2 domain protein (vp115), putative	0.662509	1.65605	1.57846	1.45807	0.957811			C1_03100W_A		AN9149
AFUA_1G12990		membrane protein, putative	0.807874	3.19787	1.83814	0.659614	0.363175	YDL183C	YDL183C	C3_01680C_A		AN1022
AFUA_8G05710	mfsA	MFS sugar transporter Stl1, putative	1.62707	1.99644	1.50029	1.10184	1.24155	YDR536W	STL1	C6_03790C_A	HGT10	AN9168
AFUA_2G02470		PA domain protein	1.40231	2.06336	0.895049	0.613805	0.40965					AN4637
AFUA_6G12290		PH domain protein	0.789583	2.25097	1.13665	0.823104	0.624724					AN5671
AFUA_5G12590		solid-state culture expressed protein (Aos23), putative	1.00349	1.84539	1.21371	1.10117	0.601833
AFUA_3G12350		stress response RCI peptide, putative	0.916507	1.97938	1.27642	1.1202	0.593205	YDR276C	PMP3	C1_02700C_A		AN11705
AFUA_4G10200	rfeF	transcription factor RfeF, putative	0.410608	1.77285	1.60383	1.11956	0.429355					AN2012	rfeF
AFUA_2G05330		vacuolar H+\/Ca2+ exchanger	0.644959	2.00626	1.69341	0.808049	0.671543

## Sheet: 2
Locus	A. fumigatus common name	Description	[05 minutes]	[15 minutes]	[30 minutes]	[45 minutes]	[60 minutes]	S. cerevisiae ortholog	S. cerevisiae common name	C. albicans ortholog	C. albicans common name	A. nidulans ortholog	A. nidulans common name
AFUA_1G04270	vcxA	calcium/proton exchanger	1.45234	2.63093	2.36279	1.60221	1.46418	YDL128W	VCX1	C1_08580C_A	VCX1	AN0471	vcxA
AFUA_3G10690	pmcB	calcium-translocating P-type ATPase(PMCA-type),putative	0.397125	3.49807	2.58767	1.06175	0.970843					AN8399
AFUA_6G12450	awh11	chaperone/heat shock protein Hsp12, putative	1.11944	2.51485	2.18912	1.72168	1.15384					AN3725	awh11
AFUA_3G10480		conserved hypothetical protein	0.640793	2.09934	2.55455	1.74749	1.66741	YML128C	MSC1			AN4940
AFUA_4G09330		conserved hypothetical protein	0.085722	2.67679	2.61047	1.65815	0.981834
AFUA_2G02500		conserved hypothetical protein	0.26641	2.04604	2.30362	1.36439	1.0229
AFUA_4G12590		conserved hypothetical protein	0.588277	2.23866	2.27008	2.28951	1.82253					AN3627
AFUA_4G05900		conserved hypothetical protein	0.76722	1.92664	1.72981	2.82016	2.19974					AN4299
AFUA_2G15810		conserved hypothetical protein	0.664657	2.3188	2.38679	2.36564	1.7644					AN12198
AFUA_1G03090		conserved hypothetical protein	0.470572	2.15173	2.0277	1.8847	1.22117			C6_00250W_A		AN0294
AFUA_1G09930	gcy1	glycerol dehydrogenase (GCY1), putative	1.03136	2.09423	1.71379	1.88681	0.850207			C3_07340W_A	GCY1	AN7954
AFUA_4G11730	gldB	glycerol dehydrogenase (GldB), putative	0.782897	1.75104	1.80723	1.63916	1.08735					AN5563	gldB
AFUA_4G12490		guanine nucleotide exchange factor VPS9, putative	0.578196	1.72632	2.07148	1.58504	1.04792					AN3678
AFUA_1G06580	hel10	high expression lethality protein (Hel10), putative	1.1862	3.31646	2.90969	2.1252	1.08849					AN10165
AFUA_1G03990		hypothetical protein	1.52393	3.0534	1.91903	1.36003	0.759603
AFUA_7G04520		hypothetical protein	1.11238	2.78635	2.37004	2.02902	1.03097
AFUA_8G01840		hypothetical protein	0.42415	3.35129	2.18526	0.774136	0.663764					AN9209
AFUA_3G13080		hypothetical protein	0.652006	1.71116	1.76507	1.74564	1.31889					AN10356
AFUA_4G12940		hypothetical protein	0.940188	1.90431	1.94616	1.56508	0.996088					AN3585
AFUA_5G13100		hypothetical protein	1.44925	2.08576	2.14015	2.10023	1.32608					AN6856
AFUA_2G13800		malate dehydrogenase	0.579693	1.60009	1.882	1.92948	1.0607					AN2423
AFUA_4G10190		NAD binding Rossmann fold oxidoreductase, putative	1.3593	2.74162	1.91746	1.43629	0.914873					AN2013
AFUA_4G11720		phosphatidyl synthase	0.937673	2.47659	2.03477	1.55956	1.08773	YKR070W	YKR070W
AFUA_3G12330		phosphatidyl synthase	0.550354	2.7921	2.31276	1.99001	1.13094			C5_02380W_A		AN3085
AFUA_2G10030		vip1 protein	1.36664	2.62246	2.83381	2.21036	1.47249			C5_04470C_A		AN6004
AFUA_4G01160		von Willebrand domain protein	0.112847	3.14448	2.44807	0.698043	0.693006					AN5364
AFUA_5G03750		WW domain protein	0.825797	2.27176	2.09073	1.5283	0.623507					AN9521
AFUA_5G04290		WW domain protein, putative	1.16004	2.48035	2.20681	1.81878	1.08582					AN8281

## Sheet: 3
Locus	A. fumigatus common name	Description	[05 minutes]	[15 minutes]	[30 minutes]	[45 minutes]	[60 minutes]	S. cerevisiae ortholog	S. cerevisiae common name	C. albicans ortholog	C. albicans common name	A. nidulans ortholog	A. nidulans common name
AFUA_2G02080		C2H2 finger domain protein, putative	3.52005	1.84936	0.271736	0.471339	0.0277233					AN4586
AFUA_7G03910		C2H2 zinc finger protein	1.49315	2.72389	1.38076	0.764962	0.398375					AN4263	nsdC
AFUA_2G01870	chsA	chitin synthase A	1.75257	2.82194	1.23371	0.639394	0.389969			CR_09020C_A	CHS2	AN4566	chsC
AFUA_3G10370		conserved hypothetical protein	1.65977	2.72172	0.942029	1.11588	0.642676					AN4950
AFUA_6G07470		conserved hypothetical protein	3.55061	3.05168	1.01012	0.403049	0.496922	YLR414C	PUN1	C3_07470W_A		AN5213
AFUA_2G09070		DUF221 domain protein, putative	2.12601	3.57003	2.27333	1.54615	0.81077					AN6071
AFUA_7G04870		glutamine-serine-proline rich protein, putative	2.29553	3.07037	2.10341	1.69039	1.3288					AN8062
AFUA_6G03680		hypothetical protein	3.09993	2.2786	0.96101	0.638452	0.333632					AN6404
AFUA_1G04860		hypothetical protein	1.83185	3.30536	1.41821	1.40607	0.902781
AFUA_3G07740		hypothetical protein	2.15622	2.585	1.58087	1.10334	0.702044					AN2913
AFUA_3G13090		hypothetical protein	2.96723	2.51159	0.712123	0.515097	0.631989
AFUA_2G07870		Patatin-like serine hydrolase, putative	2.03647	2.08821	0.353457	0.369201	0.283127					AN10747
AFUA_1G04970		Patatin-like serine hydrolase, putative	2.17975	1.70336	0.320839	0.513791	0.364784			C2_01920C_A		AN0408
AFUA_4G13680		phosphatidylserine synthase	2.12359	2.7157	1.30316	0.585642	0.342339	YER026C	CHO1	C1_11240C_A	CHO1	AN10701
AFUA_2G16520	pld2	phospholipase D (PLD), putative	1.56181	3.14769	2.10905	0.985432	0.469153					AN7334
AFUA_7G03880		sodium/calcium exchanger protein	1.76023	2.94173	1.5533	1.04973	0.855218					AN4266
AFUA_3G13440		stomatin family protein	2.61292	2.74235	1.286	1.54842	1.21501			CR_08990C_A		AN3163	stoA

## Sheet: 4
Locus	A. fumigatus common name	Description	[05 minutes]	[15 minutes]	[30 minutes]	[45 minutes]	[60 minutes]	S. cerevisiae ortholog	S. cerevisiae common name	C. albicans ortholog	C. albicans common name	A. nidulans ortholog	A. nidulans common name
AFUA_7G01000		aldehyde dehydrogenase, putative	-0.203267	0.102894	0.873832	2.40981	1.78663	YOR374W	ALD4	C2_02970C_A	ALD5	AN0554	aldA
AFUA_5G13300	pep1	aspartic endopeptidase Pep1	0.403894	0.146167	0.512136	1.63017	1.52776					AN6888	prtB
AFUA_1G03150	erg24	c-14 sterol reductase	-0.317964	-0.0783749	0.812734	2.01404	1.31741					AN4094
AFUA_2G03120	utr2	cell wall glucanase (Utr2), putative	0.70772	1.23464	1.32295	1.23555	1.89153	YEL040W	UTR2	C3_01730C_A	UTR2	AN4515	crhB
AFUA_5G02500		hypothetical protein	0.0743995	0.680498	1.17626	1.64638	0.876337
AFUA_2G10370		Iron-sulfur cluster assembly accessory protein subfamily, putative	0.757992	1.2626	1.26862	1.01994	1.95678
AFUA_6G00510		NADP-dependent alcohol dehydrogenase	0.555324	1.38812	1.59804	1.60358	1.0723					AN8628
AFUA_3G00800		oxidoreductase, 2OG-Fe(II) oxygenase family, putative	0.490821	0.879564	1.78572	2.3802	1.08315			C2_09850C_A		AN10026
AFUA_6G04460		phosphatidyl synthase	0.759819	1.31625	1.3468	0.952574	2.11392	YDL142C	CRD1	C1_00100C_A		AN6580
AFUA_6G07720	acuF	phosphoenolpyruvate carboxykinase (ATP)	0.198814	-0.458228	0.908952	1.93173	1.60042	YKR097W	PCK1	CR_00200W_A	PCK1	AN1918	acuF
AFUA_5G12510	afeA		0.0428424	0.0635896	1.4515	2.13561	2.02494					AN0054

## Sheet: 5
Locus	A. fumigatus common name	Description	[05 minutes]	[15 minutes]	[30 minutes]	[45 minutes]	[60 minutes]	S. cerevisiae ortholog	S. cerevisiae common name	C. albicans ortholog	C. albicans common name	A. nidulans ortholog	A. nidulans common name
AFUA_8G05650		hypothetical protein	1.66503	3.69026	3.67287	2.58269	1.60396					AN10219
AFUA_1G04300		hypothetical protein	3.87109	4.32339	2.90558	1.50497	1.37692
AFUA_1G14830		hypothetical protein	3.10526	4.19831	3.12112	1.98514	2.03636					AN0823
AFUA_6G12180	dprB	conserved hypothetical protein	4.0206	5.75178	5.45495	4.45758	2.9615					AN5324	dlpA
AFUA_4G00860	dprA	conserved hypothetical protein	1.58971	3.42325	3.42643	2.489	1.70449					AN9267
AFUA_2G13890	anxc3.2	annexin ANXC3.2	3.77422	3.89808	2.75594	2.16626	1.68171					AN2427
AFUA_8G05720		DUF567 domain protein	2.42046	4.50729	4.38299	3.44443	3.07373
AFUA_1G13550		hypothetical protein	2.06418	3.76455	3.21634	3.07924	2.09682					AN0693
AFUA_6G10940		conserved hypothetical protein	2.94216	4.14109	3.15648	2.17835	1.4653					AN0600

## Sheet: 6
Locus	A. fumigatus common name	Description	[05 minutes]	[15 minutes]	[30 minutes]	[45 minutes]	[60 minutes]	S. cerevisiae ortholog	S. cerevisiae common name	C. albicans ortholog	C. albicans common name	A. nidulans ortholog	A. nidulans common name
AFUA_5G09480		ABC transporter, putative	0.366857	1.96578	0.562043	0.0747085	0.0383944					AN8812
AFUA_8G04300		C2H2 finger domain protein, putative	-0.558392	1.69641	0.446343	0.0497341	-0.167182					AN1437
AFUA_1G17460		C6 transcription factor, putative	0.420284	1.68965	0.612292	0.287866	0.301268					AN3108
AFUA_2G13060	cbpA	calcineurin binding protein, putative	1.41652	1.89211	0.527159	0.363854	0.182693					AN6249	rcnA
AFUA_6G07970		calpain-like protein	-1.28402	1.99169	0.573558	-1.03909	-0.929047					AN10513
AFUA_3G07570		conserved hypothetical protein	1.63025	1.06482	-0.112525	-0.504973	-0.0976338					AN4854
AFUA_5G01840		conserved hypothetical protein	1.12833	2.34627	0.771698	0.187284	-0.0484571					AN8067
AFUA_1G09580		conserved hypothetical protein	1.71255	1.46769	0.28253	-0.123069	-0.136305			C3_07470W_A		AN1331
AFUA_1G14500		conserved hypothetical protein	0.670663	2.17917	0.797641	0.0700917	0.19038					AN0781
AFUA_1G09590		conserved hypothetical protein	1.53035	2.49546	0.610898	-0.016274	-0.132266					AN1330
AFUA_1G17290		conserved hypothetical protein	0.71175	1.99982	0.76789	0.418801	0.287669
AFUA_5G08650		conserved hypothetical protein	1.59017	1.98029	0.855522	0.253007	-0.25203					AN4711
AFUA_6G06590		DnaJ chaperone (Caj1), putative	0.695137	1.85949	1.16188	0.25536	0.423527					AN10706
AFUA_3G00720		DUF500 and UBA/TS-N domain protein	-0.0730104	2.19213	1.03017	0.418322	0.188474
AFUA_2G16990		hypothetical protein	-0.482843	2.61955	1.46808	0.60439	0.153899					AN7273
AFUA_6G00330		hypothetical protein	-0.30682	2.56962	0.590204	0.0801249	-0.211121
AFUA_2G15180		hypothetical protein	0.860471	1.86201	1.04232	0.52391	0.353915					AN7587
AFUA_6G00320		hypothetical protein	-0.444004	2.3659	0.574581	0.0726891	0.160716
AFUA_5G13440		hypothetical protein	0.302787	2.21669	0.807898	0.0392942	0.160138
AFUA_5G12410		hypothetical protein	0.946482	1.80111	0.577325	0.055336	-0.0990448	YLR326W	YLR326W	C1_03150C_A		AN0061
AFUA_6G10840		hypothetical protein	0.114467	1.62256	1.00481	0.256925	0.0298924					AN11915
AFUA_3G06850		hypothetical protein	-0.709816	1.83574	1.46846	0.534943	-0.113191					AN4795
AFUA_2G04350		hypothetical protein	0.963854	1.68024	0.815582	0.650199	0.404325					AN1880
AFUA_8G06810		hypothetical protein	0.946925	1.87367	0.839032	0.394752	0.127589
AFUA_1G14420		hypothetical protein	0.526107	2.13292	0.760533	0.168766	0.0423093
AFUA_1G10220		hypothetical protein	1.61214	1.14136	0.416363	0.153907	-0.00269651					AN1250
AFUA_2G01880		Low molecular weight phosphotyrosine protein phosphatase family	1.22668	2.00128	0.776504	0.226281	0.0213275
AFUA_6G04680	mitA	MIPC synthase subunit (SurA), putative	1.08452	1.98915	0.888994	0.483671	0.127609	YPL057C	SUR1			AN6534
AFUA_4G08990		molybdenum cofactor sulfurase protein (HxB), putative	0.118006	2.64095	1.39084	0.334635	0.040956					AN1637	hxB
AFUA_2G12550		multidrug resistant protein, putative	0.821151	1.73313	0.426281	0.196344	0.0687528					AN6277
AFUA_2G13760		plasma membrane SNARE protein (Sec9), putative	1.50332	1.90335	0.40803	-0.162239	-0.19937					AN2419
AFUA_6G10830	pphB	protein phosphatase 2a	0.591251	1.65216	0.805107	0.149686	-0.0411558	YDL134C	PPH21	C3_01600W_A	PPH21	AN6391	pphA
AFUA_1G10880	pmcA	P-type calcium ATPase, putative	0.732639	1.98315	0.958681	0.403134	0.349101					AN1189	pmcA
AFUA_7G04300		RhoGAP and Fes/CIP4 domain protein	0.92454	1.59045	0.53906	0.155656	-0.0513496					AN5677
AFUA_1G15890		SacI domain protein	0.153476	2.13312	0.679224	0.282047	0.274578					AN0925
AFUA_1G12960		SCF ubiquitin ligase complex subunit CulA, putative	0.185143	1.67343	0.768137	0.278161	0.0382643					AN1019	culA
AFUA_1G14840		Ser/Thr protein phosphatase superfamily	0.909205	1.6664	0.652211	0.518031	0.015337					AN10093
AFUA_6G10900		UV-endonuclease UVE-1	-0.633081	1.89636	0.797045	-0.0238228	-0.245324					AN0604
AFUA_2G04360		WD repeat protein	0.827007	1.63112	0.920322	0.361466	0.357158	YBR281C	DUG2	C1_05930C_A		AN1879
