# Supplementary material for: Mutual independence of alkaline‐ and calcium‐mediated signalling in Aspergillus fumigatus refutes the existence of a conserved druggable signalling nexus
Source: Mol Microbiol. 2017 Nov 14;106(6):861–75. doi: 10.1111/mmi.13840 (PMC5725717; doi:10.1111/mmi.13840)
Supplement: Supplementary file 10 — Supporting Table 5 [file MMI-106-861-s010.xlsx]

## Sheet: 1
Locus	A. fumigatus common name	Description	[05 minutes]	[15 minutes]	[30 minutes]	[45 minutes]	[60 minutes]	S. cerevisiae ortholog	S. cerevisiae common name	C. albicans ortholog	C. albicans common name	A. nidulans ortholog	A. nidulans common name
AFUA_3G02270	cat1	mycelial catalase Cat1	0.778937	2.65355	2.4574	0.880344	-0.15155					AN9339	catB
AFUA_3G06540	met16	3'-phosphoadenosine-5'-phosphosulfate reductase	-0.232338	1.46843	1.64204	-0.129363	-1.12961	YPR167C	MET16	C4_07030W_A	MET16	AN4770	sA
AFUA_1G03570	phoA	acid phosphatase PHOa	0.701706	2.43001	2.17254	1.05281	0.503803					AN4055
AFUA_4G14480	tpcL	hypothetical protein	0.388579	1.67294	1.05733	0.877042	0.48301					AN11017
AFUA_4G14460	tpcM	hypothetical protein	0.778446	1.53113	0.966775		0.552433					AN7264
AFUA_1G02770		hypothetical protein	0.891676	2.89528	2.6132	0.797521	0.955743					AN0301
AFUA_1G15940		Auxin Efflux Carrier superfamily	0.495321	1.73411	1.48153	0.533918	0.539236	YBR287W	YBR287W	CR_07480W_A		AN0930
AFUA_1G12630		mannosylphosphate transferase (Mnn4), putative	0.458072	1.98623	1.6847	0.584666	0.492377					AN1048
AFUA_4G10930		N-acetyltransferase superfamily	0.93581	1.60819	0.849646	0.182228	-0.0596843					AN10723
AFUA_4G00800		MFS monosaccharide transporter, putative	0.746928	2.61871	2.05361	0.705186	0.2348					AN10891
AFUA_4G09840		kynureninase	0.941933	1.78991	1.52589	1.06894	0.527749					AN1857
AFUA_6G03190		hypothetical protein	1.181	1.77802	0.976882	0.178854	-0.0430412					AN2111
AFUA_8G02200		proline permease	1.65659	2.09096	1.41187	0.654804	0.562956			C1_02570C_A	PUT4	AN2201
AFUA_3G13140		7alpha-cephem-methoxylase P8 chain, putative	1.54582	1.68863	2.111	1.02607	1.30623					AN2561
AFUA_4G00150		MFS maltose transporter, putative	0.442135	1.93909	0.113439	-0.329436	-0.30547					AN2601
AFUA_6G04270		fructose symporter	1.37632	1.53845	-0.148453	-0.491918	-1.18352			CR_03450W_A	HXT5	AN2794
AFUA_2G17480		amino acid transporter, putative	0.534047	2.05773	0.761581	-0.0761075	-0.245642					AN2821
AFUA_3G11790		galactose-proton symport, putative	0.6375	2.68181	2.26778	1.12178	0.661382					AN2869
AFUA_4G14670		MFS quinate transporter, putative	1.29328	2.18498	1.46867	1.2558	1.51004					AN3233
AFUA_8G02660		chromate ion transporter, putative	0.56674	1.70977	1.64684	1.11699	0.182925					AN3341
AFUA_7G01090		proline permease	1.25972	2.03911	0.948264	0.278794	0.35532					AN3359
AFUA_7G06390		maltose permease	0.85372	1.6322	0.401786	0.0907769	-0.0318341	YBR298C	MAL31	C5_04930C_A	MAL31	AN3515
AFUA_4G12010		2-oxo acid dehydrogenases acyltransferase, putative	1.01856	2.88926	1.93719	1.60792	1.63278					AN3639
AFUA_1G00490		biotin-dependent 2-oxo acid dehydrogenases acyltransferase, putative	0.845294	2.03807	1.23787	1.62882	0.845094					AN3639
AFUA_2G02080		C2H2 finger domain protein, putative	1.60797	2.14841	0.738916	0.209517	-0.36573					AN4586
AFUA_5G08900		D-arabinitol dehydrogenase ArbD, putative	-0.0610976	2.3446	2.41075	1.43115	0.942018			C6_00150W_A	ARD	AN4691
AFUA_2G10910		maltose permease	0.276277	1.78817	0.551654	0.373775	0.406965					AN5917
AFUA_3G00180		short chain dehydrogenase, putative	1.02555	2.34413	2.79769	0.883058	1.15188					AN6659
AFUA_2G16860		membrane transporter	1.83286	2.56252	0.869201	-0.202404	-0.559535					AN7295
AFUA_5G03330		conserved hypothetical protein	0.823831	1.6023	0.999449	0.0396929	-0.42561					AN7517
AFUA_6G14510		monooxygenase, putative	0.134337	1.78218	0.451258	-0.0530572	-0.578749					AN8521
AFUA_6G08710		alkaline phosphatase, putative	0.133177	1.6005	1.56378	0.605254	0.335521					AN8622
AFUA_8G02550		Ptr2-like MFS peptide transporter, putative	0.758444	2.9862	2.14859	0.824589	0.501089					AN8903
AFUA_8G01840		hypothetical protein	0.619916	1.6578	1.19395	0.708362	0.677152					AN9209
AFUA_2G04060		NADH:flavin oxidoreductase/NADH oxidase family protein	1.74562	2.29934	0.607753	-0.119266	0.05441			C6_01180C_A	EBP1	AN9345
AFUA_2G08800		amino acid permease (Dip5), putative	1.40352	3.71225	2.0571	1.01984	0.447633	YPL265W	DIP5	C1_02530C_A	DIP5	AN6118	agtA
AFUA_5G08930		isovaleryl-CoA dehydrogenase IvdA, putative	0.959128	2.25782	1.85523	1.44813	1.05378					AN4688	ivdA
AFUA_5G08910		3-methylcrotonyl-CoA carboxylase subunit alpha (MccA), putative	1.20479	2.68053	2.26797	1.3688	1.27099					AN4690	mccA
AFUA_5G08940		3-methylcrotonyl-CoA carboxylase, beta subunit (MccB), putative	1.15155	2.59644	1.10455	1.00354	0.739949					AN4687	mccB
AFUA_6G03730		prpd protein	0.519683	1.5849	1.44693	0.572089	0.0320063	YPR002W	PDH1			AN6639	mcdB
AFUA_6G07530		bZIP transcription factor, putative	0.206016	1.19902	2.01145	0.667609	0.413472					AN4361	metR
AFUA_6G03060		monosaccharide transporter	0.364164	1.92585	0.801084	-0.0668955	-0.763563					AN6669	mstC
AFUA_6G08750		delta-1-pyrroline-5-carboxylate dehydrogenase	0.391639	1.80437	0.965986	-0.201916	-0.527399			C5_04880C_A	PUT2	AN1733	prnC
AFUA_6G08760		proline oxidase	1.01952	2.53212	0.863031	0.303688	0.0190454					AN1731	prnD
AFUA_5G07320		poly(ADP)-ribose polymerase PARP, putative	1.46128	1.92483	3.20414	0.773656	0.726898					AN3129	prpA
AFUA_1G14850		acyl-CoA dehydrogenase, putative	0.919591	1.7622	1.47353	0.781823	0.53953					AN0824	scdA
AFUA_2G14110		sulfur metabolite repression control protein SconB, putative	0.888997	2.28007	3.44054	0.809841	0.348423	YIL046W	MET30	C1_01130W_A		AN6359	sconB
AFUA_5G00290		C6 transcription factor, putative	1.33904	2.22788	0.607088	-0.348551	0.126875
AFUA_8G02670		conserved hypothetical protein	0.346417	1.70417	1.48633	1.19762	0.659581
AFUA_1G14800		hypothetical protein	0.238449	2.79158	1.84111	0.949809	-0.0104504
AFUA_1G14000		hypothetical protein	0.486595	3.13383	2.67432	0.624331	0.805894

## Sheet: 2
Locus	A. fumigatus common name	Description	[05 minutes]	[15 minutes]	[30 minutes]	[45 minutes]	[60 minutes]	S. cerevisiae ortholog	S. cerevisiae common name	C. albicans ortholog	C. albicans common name	A. nidulans ortholog	A. nidulans common name
AFUA_3G01640		C6 finger domain protein, putative	-0.0201278	0.0909367	0.767768	1.20234	1.67028					AN0007
AFUA_5G10930		hypothetical protein	-0.163449	0.0983381	0.529696	1.0051	1.73093					AN0012
AFUA_5G10640		tyrosyl-tRNA synthetase	-0.159933	-0.115055	0.831882	1.45077	1.71676	YGR185C	TYS1	C4_02980W_A	TYS1	AN0057
AFUA_5G11420		related to ser/arg-related nuclear matrix protein	-0.233497	0.0260005	1.58344	1.56352	1.47089					AN0159
AFUA_1G02540		EF hand domain protein	0.335531	0.279003	0.946601	1.13789	1.66912	YBL047C	EDE1	C1_11540C_A	CTA3	AN0317
AFUA_8G07300		alpha/beta hydrolase, putative			0.814069	1.96892	2.35381			C1_10690W_A		AN0325
AFUA_1G01540		Endonuclease/Exonuclease/phosphatase family family	0.0470381	0.165967	1.02152	1.80484	1.76779					AN0392
AFUA_4G13940		ubiquitin conjugating enzyme, putative	-0.384405	-0.140436	1.53978	1.4981	2.17924					AN0482
AFUA_1G13620	optA	oligopeptide transporter, OPT family, putative	0.295978	0.42204	1.22994	1.17274	1.56141	YGL114W	YGL114W	C6_03930W_A	OPT8	AN0700
AFUA_1G13710		isoleucyl-tRNA synthetase ,cytoplasmic	-0.424073	0.230109	1.17502	1.8912	2.36026	YBL076C	ILS1	C6_04520W_A	ILS1	AN0705
AFUA_1G13990		conserved hypothetical protein	-0.0920711	1.43311	0.481513	0.294237	1.65438					AN0723
AFUA_1G14640		hypothetical protein	-1.39798	-0.848851	0.258742	1.44275	1.56409					AN0805
AFUA_1G14940		protein translocation complex componenet (Npl1), putative	0.246904	0.145489	0.879615	1.01563	1.66697					AN0834
AFUA_1G15410		CUE domain protein, putative	-0.117888	-0.138367	0.637227	0.686592	1.60149					AN0881
AFUA_5G13800		transcriptional regulator, putative	-0.131807	0.04668	0.652348	1.81304	2.65432			C7_00240W_A		AN10108
AFUA_3G11650		hypothetical protein	-0.0832062	0.307113	0.536536	1.57481	1.7099			C6_02950C_A		AN10123
AFUA_1G06580	hel10	high expression lethality protein (Hel10), putative	0.28231	0.449564	0.888223	1.46857	1.8454					AN10165
AFUA_5G07290		NADPH-dependent FMN and FAD containing oxidoreductase	0.0793467	-0.077148	1.03954	1.77191	1.67472					AN10283
AFUA_2G00360		homeobox and C2H2 transcription factor, putative	0.393314	0.190448	1.08927	1.28157	1.91082					AN10334
AFUA_4G12330	ydc1	Alkaline phytoceramidase, putative	0.14048	-0.500416	-0.254103	1.23105	1.5976	YPL087W	YDC1	C4_07050W_A	YDC1	AN10452
AFUA_5G05880		acyltransferase, putative	0.66953	0.0978656	1.17115	1.79581	1.44862	YBR042C	CST26	C6_01300W_A		AN11126
AFUA_1G11220		GPI anchored protein, putative	0.443248	0.416365	1.07306	1.44574	2.19834					AN1160
AFUA_1G14980		hypothetical protein	-0.13301	-0.494638	0.46271	1.3627	1.97781					AN12113
AFUA_1G09450		translation regulator GCD7	-0.592722	-0.428049	0.501048	1.03485	1.60884	YLR291C	GCD7	C2_03990W_A	GCD7	AN1344
AFUA_4G09890		conserved hypothetical protein	0.0339503	0.19369	1.11585	1.67405	1.72222					AN1855
AFUA_2G04460		conserved hypothetical protein	-0.126487	-0.136082	1.06859	1.67698	2.37209					AN1873
AFUA_2G04310		argininosuccinate synthase	-0.457864	-0.0695076	0.819318	1.27814	1.74364	YOL058W	ARG1	CR_00620C_A	ARG1	AN1883
AFUA_6G07640		lysyl-tRNA synthetase	-0.218681	-0.0361757	0.587198	1.11587	1.66024					AN1913
AFUA_2G04770		autophagy protein Atg13, putative	-0.951436	0.136192	1.83543	1.88284	1.18175			CR_02910W_A		AN2076
AFUA_6G07140		hypothetical protein	0.0864282	0.503241	0.678952	1.40826	1.97095					AN2189
AFUA_3G14140	casB	metacaspase CasB	-0.128612	0.147384	1.03874	1.13289	1.79993					AN2503
AFUA_3G15030		oxidoreductase, zinc-binding dehydrogenase family, putative	-0.445303	0.166173	2.04659	-0.544162	1.37393			C3_05080W_A		AN2559
AFUA_6G10100		related to monocarboxylate transporter, putative	-0.259868	0.0315742	1.24982	2.09791	2.00344					AN2591
AFUA_3G09620		RNA recognition motif. (a.k.a. RRM, RBD, or RNP domain) protein	0.347227	0.0920072	0.638178	1.49643	1.90066					AN3072
AFUA_4G11980		anthranilate phosphoribosyltransferase	0.0166244	0.147668	1.27327	1.88012	2.18343	YDR354W	TRP4			AN3634
AFUA_4G12240		putitive nitrilase homolog	-0.195617	-0.11694	0.562073	1.30223	1.97792					AN3656
AFUA_4G12340		mitochondrial carrier protein, putative	-0.0669913	-0.325645	0.710129	1.91352	2.33528	YDL119C	YDL119C	CR_04920W_A		AN3663
AFUA_6G12600		WD repeat protein	-0.784929	0.125889	1.11516	1.38038	1.66158					AN3693
AFUA_7G04700		conserved hypothetical portein	-1.17933	-0.115419	1.90019	1.58516	1.76257					AN3760
AFUA_4G07870		2-hydroxychromene-2-carboxylate isomerase, putative	0.146503	-0.166576	0.415114	0.933353	1.61516					AN3849
AFUA_4G08260		hypothetical protein	-0.204632	-0.0822806	1.03461	1.78126	1.60743					AN3875
AFUA_2G05290		isoflavone reductase family protein	0.287495	-0.106563	0.864614	2.00305	2.57828					AN3976
AFUA_5G04310	pmp47	peroxisomal membrane protein Pmp47, putative	0.182162	0.0680094	1.1296	1.8644	1.32911			C3_04630W_A		AN4280
AFUA_4G05850		malonyl CoA-acyl carrier protein transacylase	-0.267988	-0.125113	0.502449	0.954489	1.51559			CR_05690W_A	MCT1	AN4294
AFUA_7G00760		phosphoglycolate phosphatase, putative	-0.0841732	0.40978	1.13176	1.49503	2.00561					AN4348
AFUA_3G06830		aspartate-semialdehyde dehydrogenase	-0.331716	0.147039	1.19073	1.57304	1.91208	YDR158W	HOM2	C2_02370C_A	HOM2	AN4793
AFUA_1G07580		cell polarity protein (Alp11), putative	0.124608	-0.162975	0.387399	0.755912	1.54833			CR_02690W_A		AN5116
AFUA_4G09700		hypothetical protein	-0.436082	0.556288	1.3239	1.06088	1.96842					AN5172
AFUA_7G00770		C6 transcription factor, putative	0.335426	0.351506	1.08934	0.930351	1.67294					AN5182
AFUA_2G12780		von Willebrand domain protein	-0.304782	-0.0917282	0.600455	2.11462	2.36113					AN5364
AFUA_6G13530		UPF0023 family protein	-0.498219	-0.00201035	1.26239	1.367	1.90046	YLR022C	SDO1	C4_02880C_A		AN5443
AFUA_6G13080		DEAD/DEAH box DNA helicase (Mer3), putative		0.714555	0.859578	1.41142	1.68732	YGL251C	HFM1	C2_04110W_A		AN5514
AFUA_1G01530		GrpB domain protein	-0.0399709	0.109155	1.2059	1.57144	2.56241					AN5567
AFUA_4G11240	aarA	alpha-aminoadipate reductase large subunit, putative	-0.180823	0.0986252	0.838686	1.50034	2.11078					AN5610
AFUA_4G13700		threonyl-tRNA synthetase, putative	-0.158957	0.024147	1.04878	1.72535	1.71926					AN5662
AFUA_7G04120		DUF636 domain protein	0.381132	0.116512	0.576017	1.07648	1.71253					AN5695
AFUA_1G06850		Nulp1-pending protein	0.453354	0.164383	0.89957	1.20858	1.65375					AN5721
AFUA_2G07430		DDHD domain protein	-0.0616717	0.137383	1.00166	1.40988	1.63507					AN5804
AFUA_2G10420		branched-chain amino acid aminotransferase, cytosolic	-0.138641	0.358823	1.0416	1.67517	2.13094					AN5957
AFUA_2G10070		carbamoyl-phosphate synthase, large subunit	-0.708249	-0.237617	1.09539	1.66498	1.82258			CR_01330W_A	CPA2	AN5999
AFUA_2G08580		pyridoxine	-0.251256	-0.209008	0.879226	1.53183	2.6874	YMR095C	SNO1	C1_02600W_A	SNO1	AN6141
AFUA_6G05350	opsB	aspartic-type endopeptidase (OpsB), putative	0.0894165	0.197186	0.475858	1.45048	2.16093	YLR121C	YPS3	C1_04870W_A	SAP7	AN6487
AFUA_6G04230		RING finger protein	-0.311422	0.0565028	1.01808	1.19732	1.88704					AN6609
AFUA_7G05480		sister chromatid cohesion factor (Chl12), putative	0.338989	0.145778	0.846073	0.642823	1.71578					AN6694
AFUA_5G13070		hypothetical protein	-0.929853	-0.027102	1.34625	1.37821	1.62004					AN6859
AFUA_5G13040		translation initiation factor eif-2b delta subunit	-0.275571	0.255001	1.11726	1.27948	1.63354	YGR083C	GCD2	C3_07250W_A	GCD2	AN6864
AFUA_8G07170		conserved hypothetical protein	-0.151755	0.0118451	0.545326	1.74059	2.02834					AN7087
AFUA_5G14250		DNA repair family protein			1.18829	1.11837	1.72187					AN7782
AFUA_1G01680		branched-chain amino acid aminotransferase	0.142975	0.216487	0.986874	1.38992	1.83955					AN7876
AFUA_5G03590		conserved hypothetical protein	-0.00398588	0.0272884	1.47608	1.52793	1.85223					AN8227
AFUA_4G13960		2-dehydropantoate 2-reductase	-0.189413	-0.421299	0.86544	1.41657	1.8265					AN8494
AFUA_5G05820		homoserine kinase	-0.345023	0.298633	1.08152	1.68602	1.75722	YHR025W	THR1	C5_00650C_A	THR1	AN8843
AFUA_8G00950		hypothetical protein	0.0252852	-0.062973	1.59317	2.0639	1.84661					AN9293
AFUA_6G10090		D-isomer specific 2-hydroxyacid dehydrogenase family protein	0.173152	0.374436	1.19598	1.84309	1.97486					AN9514
AFUA_8G00940		MFS drug transporter, putative	-0.331208	-0.273359	1.61767	2.52606	1.19134	YKR105C	VBA5			AN1031	afoB
AFUA_6G08460		cytochrome P450 alkane hydroxylase, putative	0.188697	0.358075	1.26701	1.80833	1.92526					AN3917	CYP539D1
AFUA_1G01690		cytochrome P450 alkane hydroxylase, putative	0.10814	0.33878	1.06031	1.96418	2.11393					AN9384	CYP584E1
AFUA_6G12180	dprB	conserved hypothetical protein	0.499489	0.375822	0.236322	1.01521	2.74738					AN5324	dlpA
AFUA_2G02590		aspartyl-tRNA synthetase	-0.163272	-0.111877	1.04252	1.89305	2.3348	YLL018C	DPS1			AN4550	dps1
AFUA_2G09240		F-box protein (Pof7), putative	-0.259846	0.331106	0.722864	1.21753	1.58733	YLR097C	HRT3	C4_01470W_A		AN6086	fbx1
AFUA_3G11710		saccharopine dehydrogenase, putative	-0.153909	0.151226	0.989929	1.79715	2.317	YIR034C	LYS1			AN2873	lysA
AFUA_2G05080		hypothetical protein	0.0147882	-0.28088	0.292305	0.892183	1.77604					AN2101	migA
AFUA_2G05730	mirC	siderochrome-iron transporter (MirC), putative	0.596848	0.306527	0.865021	1.65113	1.68661					AN7485	mirC
AFUA_5G03240		pyruvate dehydrogenase kinase, putative	0.133251	-0.278929	0.569313	1.17865	1.67762	YGL059W	PKP2			AN9461	pkpB
AFUA_4G10200	rfeF	transcription factor RfeF, putative	0.265617	0.51218	1.00675	1.36602	1.64725					AN2012	rfeF
AFUA_5G06060	skpA	sulfur metabolism regulator SkpA, putative	-0.126245	0.114155	0.975797	2.00038	2.22708	YDR328C	SKP1	C1_07410C_A	SKP1	AN2302	sconC
AFUA_1G13090		anthranilate synthase multifunctional protein	-0.213991	0.0458546	0.718917	1.85139	2.16085					AN0648	trpC
AFUA_2G17240		C2H2 finger domain protein, putative	-0.221551	0.343697	0.435812	0.749891	1.99131
AFUA_2G09280		conserved hypothetical protein	-0.25954	0.470956	0.664884	1.62357	0.63188
AFUA_2G14850		enoyl-CoA hydratase/isomerase family protein	-0.273384	-0.0430498	0.596165	1.1403	1.67299
AFUA_5G09960		GPI anchored protein, putative	0.108777	-0.112581	0.507301	1.65113	2.4742
AFUA_5G05810		homoserine kinase	-0.400164	0.325333	1.19746	1.74037	2.00139
AFUA_8G05420		hypothetical protein	-0.183103	-0.582158	0.860172	1.22454	2.05214
AFUA_7G00470		hypothetical protein	-0.108245	0.227357	1.21478	1.57116	1.3524
AFUA_8G02490		hypothetical protein	0.06496	0.203042	0.591092	1.18864	1.60501
AFUA_4G11020		hypothetical protein	-0.0429864	-0.117529	0.445701	1.01207	1.51939
AFUA_8G06390		hypothetical protein	-0.135702	0.110101	0.752679	1.63152	1.95255
AFUA_1G13840		integral membrane protein, Mpv17/PMP22 family, putative	-0.432511	0.198326	1.56864	1.30768	1.9653
AFUA_7G04960		N-acetyltransferase, GNAT family, putative	0.32523		0.381665	1.13508	2.96784
AFUA_3G01850		porphyromonas-type peptidyl-arginine deiminase superfamily	-0.2984	-0.319517	-0.0484009	1.24726	1.76607
AFUA_1G07680		Ras-related GTPase (Rab2), putative	-0.661427	-0.256479	0.946123	1.44618	1.5888
AFUA_3G00750		short-chain dehydrogenase/reductase, putative	-0.346076	0.201684	1.50241	1.79227	1.51404
AFUA_3G05680			0.0859337	0.037087	0.949118	1.39788	1.53846

## Sheet: 3
Locus	A. fumigatus common name	Description	[05 minutes]	[15 minutes]	[30 minutes]	[45 minutes]	[60 minutes]	S. cerevisiae ortholog	S. cerevisiae common name	C. albicans ortholog	C. albicans common name	A. nidulans ortholog	A. nidulans common name
AFUA_6G11140		MATE efflux family protein subfamily, putative	0.130563	0.615508	2.01328	2.15088	2.01328	YHR032W	ERC1	C1_00830W_A		AN0581
AFUA_6G10940		conserved hypothetical protein	0.93224	1.20497	1.16908	1.55027	1.88076					AN0600
AFUA_1G13050		C2H2 transcription factor, putative	0.488277	0.875752	1.64951	1.72701	1.50017					AN0644
AFUA_1G15550		homeobox and C2H2 transcription factor, putative	-0.129368	1.15552	1.18568	1.50487	1.95804					AN0885
AFUA_8G01860		hypothetical protein	0.363575	1.81382	2.39474	1.86418	1.4585					AN0992
AFUA_5G11270		COPI-coated vesicle protein, putative	0.372945	0.525844	1.11017	1.73868	1.73646	YDR100W	TVP15	C4_07240W_A		AN10033
AFUA_1G11900	gprG	PQ loop repeat protein	0.519068	0.690474	1.73625	1.46386	1.7204					AN10166
AFUA_7G01410		UPF0183 domain protein	0.878959	0.403079	1.95431	1.82822	2.41573					AN10404
AFUA_6G00470	zrfD	plasma membrane zinc ion transporter, putative	0.472025	1.84944	2.23637	2.10706	2.24377					AN10468
AFUA_1G11850		hypothetical protein	0.0407705	0.717043	1.66022	1.05702	0.870575					AN1106
AFUA_1G11800		HLH transcription factor, putative	-0.0173802	1.70894	2.05707	0.879684	1.46365					AN1114
AFUA_8G02520		Arylsulfatase, putative	-0.21366	0.767853	2.32991	1.03136	1.51494					AN11149
AFUA_6G12440		conserved hypothetical protein	0.615205	0.893027	1.55699	1.84072	2.06348					AN11729
AFUA_2G17930		integral membrane protein	0.057056	0.966158	2.74405	1.44726	0.068593					AN12277
AFUA_4G08370		conserved hypothetical protein	0.389552	1.26622	1.83245	1.86968	1.87139					AN1719
AFUA_4G10190		NAD binding Rossmann fold oxidoreductase, putative	0.640861	0.713326	1.25691	1.59522	2.12539					AN2013
AFUA_2G05220		conserved hypothetical protein	-0.148726	0.529987	2.05731	1.33078	0.945953					AN2110
AFUA_2G13890	anxc3.2	annexin ANXC3.2	1.36788	1.29505	1.45094	1.45596	1.61233					AN2427
AFUA_3G15050		Flavin-binding monooxygenase, putative	0.312079	0.269888	2.06922	1.4122	1.6246					AN2558
AFUA_8G02210		alpha-ketoglutarate-dependent taurine dioxygenase	0.553759	1.6857	1.89278	1.29539	1.91467			C1_11530C_A		AN2960
AFUA_3G07960		alpha-ketoglutarate-dependent taurine dioxygenase	-0.039403	0.385886	2.20955	1.14695	1.74994	YLL057C	JLP1			AN2960
AFUA_3G12660		C6 finger domain protein, putative	0.308772	0.563275	1.35104	1.62859	2.15338					AN3108
AFUA_4G00990		MFS quinate transporter, putative	0.843194	1.46467	2.01892	1.466	1.61875			C4_01070W_A	HGT17	AN3220
AFUA_4G01000		MFS transporter, putative	0.494996	2.12447	1.93439	0.990669	1.60266					AN3221
AFUA_2G00590		glutathione-S-transferase, putative	0.547908	0.955228	2.10773	1.22718	2.16262					AN3299
AFUA_2G03990		hypothetical protein	0.6157	0.615681	1.58578	1.32351	1.51633					AN3791
AFUA_2G04860		DNA repair protein Rad4, putative	0.076478	0.577571	1.71179	1.91711	1.97698			C3_07660W_A		AN3890
AFUA_1G03730		MFS transporter, putative	0.598339	0.351408	1.25242	1.57055	1.54492					AN4019
AFUA_1G07670		conserved hypothetical protein	0.402078	0.267478	1.51634	1.70495	1.85524					AN5107
AFUA_6G07470		conserved hypothetical protein	1.53864	1.22074	1.10812	1.15171	1.4119	YLR414C	PUN1	C3_07470W_A		AN5213
AFUA_6G13090		hypothetical protein	0.224775	1.0092	0.762678	1.57859	1.66589					AN5513
AFUA_4G11130		conserved hypothetical protein	0.868553	1.13119	0.901332	0.941919	1.69068					AN5621
AFUA_6G06470		heat shock protein HSP30, putative	0.323358	0.849971	1.46041	1.8279	1.37612					AN5781
AFUA_2G09510		hypothetical protein	0.896169	0.619477	1.99222	1.98371	1.58198					AN6104
AFUA_2G08830		High-affinity nickel-transport protein family	0.455034	0.769593	1.60356	1.88016	1.5734					AN6115
AFUA_6G04360	atrF	ABC drug exporter AtrF	0.715411	1.61854	1.27691	1.58624	1.6141					AN6581
AFUA_6G10790		MFS amine transporter, putative	-0.161811	0.928354	1.03824	1.63561	1.27872					AN7351
AFUA_2G05630		hypothetical protein	0.798086	0.934891	1.96947	1.62618	1.84975					AN7476
AFUA_2G01430		hypothetical protein	0.66791	0.573905	1.44439	1.43798	1.58609					AN7670
AFUA_5G08110		origin recognition complex subunit 2, putative	0.370422	0.340919	1.56795	1.49059	1.39425	YBR060C	ORC2	C2_10760C_A		AN7723
AFUA_2G17810		RTA1 domain protein, putative	-0.112002	1.04807	2.01965	2.00557	1.07499					AN7877
AFUA_6G00680		hypothetical protein	0.539627	1.19623	1.96884	1.14485	1.47249					AN8376
AFUA_4G01580		ankyrin repeat protein	-0.0028553	0.887899	2.15807	1.45996	1.21636					AN8562
AFUA_6G11560		integral membrane protein, putative	-0.297815	0.438184	1.76185	1.33362	1.70774					AN8943
AFUA_6G11320		MFS transporter, putative	-0.292373	0.423474	3.01202	1.43808	1.34503					AN8955
AFUA_5G13060		DUF1275 domain protein	-0.793273	0.814796	1.96393	1.49367	1.72824					AN9483
AFUA_5G13830		alpha-galactosidase, putative	0.231999	0.431732	1.7386	1.74251	1.30309					AN7624	aglB
AFUA_6G11430	aldA	aldehyde dehydrogenase, putative	0.232046	2.0493	2.23243	1.37264	2.13724					AN0554	aldA
AFUA_4G09050	atg1	serine/threonine protein kinase (Pdd7p), putative	0.445373	0.550477	2.8415	1.85104	1.04352	YGL180W	ATG1	C4_04450C_A	ATG1	AN1632	atg1
AFUA_3G01400		ABC multidrug transporter, putative	-0.227563	1.05985	1.68983	2.41894	0.96614					AN8489	atrB
AFUA_5G00760	chsC	chitin synthase C	0.332417	1.12526	1.183	2.17065	1.5831					AN4367	chsF
AFUA_5G01360		cytochrome P450, putative	0.219519	1.23385	1.24234	1.59939	1.69691					AN8309	CYP682B1
AFUA_3G11970	pacC	C2H2 transcription factor PacC, putative	0.727671	1.70902	1.30292	1.14655	1.32538					AN2855	pacC
AFUA_3G03060	aspf34	cell wall protein (PhiA), putative	0.325932	0.822246	1.98446	1.04421	1.02226					AN8333	phiA
AFUA_3G01410		polyketide synthase, putative	0.416044	0.56994	1.48838	1.74409	0.661872					AN2035	pkhB
AFUA_1G13040	dspA	possible dual specificity protein phosphatase 3	0.301362	0.238142	2.14728	1.88797	1.62662					AN10138	sdpA
AFUA_3G08010	ace1	C2H2 transcription factor (Ace1), putative	0.589041	0.801465	1.33827	1.62545	1.611					AN2919	sltA
AFUA_2G13610		2-methylcitrate dehydratase (PrpD), putative	0.530554	0.452381	1.30849	1.32855	1.87686
AFUA_2G01410		aldo-keto reductase, putative	0.654557	0.884969	2.14565	1.94923	1.82779
AFUA_7G00580		conserved hypothetical protein	0.709221	1.04299	1.17298	1.64974	2.14558
AFUA_8G05720		DUF567 domain protein	1.29157	1.60763	1.98011	2.53471	2.31613
AFUA_2G01710		GPI anchored protein, putative	0.247795	0.976993	1.52112	1.87306	2.29289
AFUA_8G01020		HET domain protein	-0.412568	0.493607	1.91566	1.25746	2.1304
AFUA_5G09770		hypothetical protein	0.0153179	0.729926	1.19396	1.28313	1.64349
AFUA_6G09380		hypothetical protein	0.906449	1.18809	1.39691	1.67283	1.41894
AFUA_4G00980		hypothetical protein	0.593574	1.23864	1.90992	1.89154	1.83578
AFUA_5G01670		hypothetical protein	0.610012	1.17192	1.60743	1.60909	1.83844
AFUA_5G01660		pathway-specific regulatory protein	0.66545	1.43676	1.6896	1.31005	1.90124
AFUA_6G10290		receptor L domain protein	0.369393	0.409688	1.28578	1.80438	1.87686

## Sheet: 4
Locus	A. fumigatus common name	Description	[05 minutes]	[15 minutes]	[30 minutes]	[45 minutes]	[60 minutes]	S. cerevisiae ortholog	S. cerevisiae common name	C. albicans ortholog	C. albicans common name	A. nidulans ortholog	A. nidulans common name
AFUA_5G00780		hypothetical protein	0.28223	2.00902	2.73524	2.55846	3.1867
AFUA_4G01560		MFS myo-inositol transporter, putative	0.107842	3.42808	3.9623	4.29497	3.5436					AN3210
AFUA_4G09440		sodium P-type ATPase, putative	1.23519	3.14575	2.82911	2.72437	2.75229	YDR038C	ENA5	C1_00390W_A	ENA2	AN10982	enaC
AFUA_6G03690	ena1	Sodium transport ATPase, putative	2.07948	5.43224	5.13906	4.79834	2.49916					AN10982	enaC
AFUA_5G00770		integral membrane protein, putative	0.848274	2.27886	2.78317	3.61478	2.63087					AN7822
AFUA_1G12620	aflT	MFS toxin efflux pump (AflT), putative	0.560335	1.75045	2.69824	2.34732	3.24525			C1_09210C_A		AN11217
AFUA_1G07750		FUN19 protein	0.816779	1.53069	2.73392	2.22549	2.77905					AN5099
AFUA_8G01850		phosphate-repressible phosphate permease	1.40036	4.38019	3.50371	3.0273	2.6315					AN11011
AFUA_3G01450		3-methyl-2-oxobutanoate dehydrogenase, putative	1.00145	3.18195	2.60346	1.78612	1.87403					AN8559
AFUA_2G00210		hypothetical protein	0.752365	2.17935	3.53639	2.77256	2.38164
AFUA_6G02210		cytochrome P450, putative	1.11147	3.42437	2.94225	2.40779	3.39557					AN9007	CYP548D1
AFUA_3G02080		allantoate permease	0.773726	3.46957	5.23901	3.35428	3.64935
AFUA_3G03010		phosphate-repressible phosphate permease	0.152776	3.75361	3.60989	3.48256	2.79017	YBR296C	PHO89	C4_01940W_A	PHO89	AN8956
AFUA_5G01350		major facilitator superfamily	0.303497	2.84924	2.05068	2.38058	2.92769					AN8083
AFUA_5G00800		conserved hypothetical protein	0.960379	2.32445	2.89923	3.16127	3.5483
AFUA_2G11820		hypothetical protein	1.52383	2.74417	2.58289	2.18567	2.12825
AFUA_8G02650		ABC multidrug transporter, putative	0.847123	2.72983	2.02909	2.78219	1.82389					AN8892
AFUA_4G00750		hypothetical protein	0.163315	3.41093	4.6243	4.32452	3.28247
AFUA_6G13380		hypothetical protein	0.475029	1.83056	2.63995	2.87459	2.97033					AN5453	artG
AFUA_6G10720		alpha-ketoglutarate-dependent taurine dioxygenase	0.394635	2.25412	5.00223	2.53674	2.13578					AN6739
AFUA_3G14030		alkaline phosphatase	0.477778	4.27505	4.64908	4.43146	3.55709					AN2493

## Sheet: 5
Locus	A. fumigatus common name	Description	[05 minutes]	[15 minutes]	[30 minutes]	[45 minutes]	[60 minutes]	S. cerevisiae ortholog	S. cerevisiae common name	C. albicans ortholog	C. albicans common name	A. nidulans ortholog	A. nidulans common name
AFUA_5G09190		ABC bile acid transporter, putative	0.168147	0.234457	1.23936	2.63871	2.96996	YLL048C	YBT1			AN0225
AFUA_6G00430		IgE-binding protein	0.275955	0.382889	1.78087	2.1042	2.91676					AN0362
AFUA_1G14090		histidinol-phosphate aminotransferase	0.253788	-0.0203538	1.49668	1.78422	2.47308			C4_00650W_A	HIS5	AN0717
AFUA_1G15000		2-isopropylmalate synthase	-0.684641	0.269264	1.75912	2.41404	2.93143	YNL104C	LEU4	C2_09750W_A	LEU42	AN0840
AFUA_6G04970		phosphoserine aminotransferase	-0.271935	0.204148	1.98851	2.60506	2.87785	YOR184W	SER1	C2_06210C_A	SER1	AN10298
AFUA_3G06000		conserved hypothetical protein	-0.142649	-0.18889	1.70873	2.07535	2.16881	YFR027W	ECO1	C1_07830C_A		AN10336
AFUA_3G08020		PX domain protein	0.00933027	-0.0471077	2.30546	3.10799	3.17965	YPR097W	YPR097W			AN10350
AFUA_3G13080		hypothetical protein	-0.082283	0.163822	1.16033	2.05594	2.52517					AN10356
AFUA_6G14340		glucooligosaccharide oxidase, putative	0.0196638	0.69769	1.94888	2.81741	2.95893					AN10388
AFUA_1G03800		C6 transcription factor, putative	0.0749249	0.838436	1.99213	2.24071	2.45885					AN10504
AFUA_1G06350		virulence related protein (Cap20), putative	-0.878726	-0.546335	0.441659	2.65376	3.35371					AN10518
AFUA_6G00300		serine palmitoyltransferase 1, putative	0.66993	0.414584	0.975446	1.9549	2.506					AN10529
AFUA_1G06000		bM150J22.1 (novel protein	-0.0121298	0.0504575	1.67807	1.70522	2.89043					AN10532
AFUA_7G06570	zrcA	zinc/cadmium resistance protein	0.153231	0.339228	1.9132	2.08687	2.63028					AN10876
AFUA_2G16660		tRNA nucleotidyltransferase	-0.057126	-0.19319	2.46997	2.00821	2.21719	YER168C	CCA1	C4_00880W_A		AN10924
AFUA_4G09300		hypothetical protein	-0.313837	0.211488	1.95289	2.15039	3.84555					AN11043
AFUA_3G00520		SIR2 family histone deacetylase, putative	-0.0692892	-0.0766292	1.95729	2.44171	3.04652					AN11873
AFUA_1G09700		ankyrin repeat protein	-0.887043	-0.0655823	1.53462	1.86514	2.3019	YCR051W	YCR051W	C2_07000W_A		AN1295
AFUA_8G05360		conserved hypothetical protein	0.230688	0.373464	1.39923	2.06507	2.24852					AN1527
AFUA_4G08750		hypothetical protein	0.414148	0.304504	2.20119	2.42855	3.08374					AN1654
AFUA_4G08760		phospho-2-dehydro-3-deoxyheptonate aldolase, class II	-0.343997	0.773657	2.30424	2.72355	3.38906					AN1673
AFUA_6G09200		conserved hypothetical protein	-0.0611601	-0.339559	1.04902	2.65889	3.05386					AN1781
AFUA_4G10460	hcsA	homocitrate synthase	-1.24651	0.187274	1.7956	1.95778	2.36576	YDL131W	LYS21	C2_04460W_A	LYS22	AN1990
AFUA_2G04980		tyrosine decarboxylase, putative	-0.232005	0.016902	1.99666	2.62006	2.96336					AN2091
AFUA_2G05120		hypothetical protein	-0.07476	0.308394	2.14572	2.35927	2.40434					AN2107
AFUA_5G14270		phenylacetyl-CoA ligase	-0.0211453	0.249206	1.49803	2.30433	1.98309					AN2674
AFUA_3G07790		argininosuccinate lyase	-0.261821	0.208489	1.78845	2.15479	2.57505			C7_03570W_A	ARG4	AN2914
AFUA_7G05500	gstB	theta class glutathione S-transferase	0.378988	0.873136	2.24729	1.97153	2.73912					AN3255
AFUA_1G06550		MSF transporter, putative	-0.0375257	0.252161	2.06817	2.16507	2.13523					AN3503
AFUA_1G06560		alpha-glucosidase, putative	-0.252293	-0.0891957	2.09197	1.80019	2.14607					AN3504
AFUA_7G04710		NF-X1 finger transcription factor, putative	-0.236106	0.291581	1.90011	2.1926	2.5322					AN3761
AFUA_4G06160		branched-chain amino acid aminotransferase, cytosolic	-0.432443	0.350521	1.79188	2.07172	2.1058	YJR148W	BAT2	C2_04230W_A	BAT21	AN4323
AFUA_4G07010		hydrolase, TatD family protein, putative	0.0292563	-0.220581	0.918232	2.0457	2.74485					AN4425
AFUA_3G07070		MYB DNA-binding domain protein	0.114985	0.298752	1.15501	2.7787	2.92579					AN4813
AFUA_5G00920		transesterase (LovD), putative	0.0422034	0.180384	1.88904	2.7119	3.27775			C4_00080C_A		AN5422
AFUA_4G11380		hypothetical protein	0.488869	0.370722	1.14854	2.09602	2.35288					AN5598
AFUA_3G03280		FAD binding monooxygenase, putative	0.352634	0.463906	2.50989	2.42554	2.77058					AN6130
AFUA_2G00240		hypothetical protein	-0.128616	-0.401422	1.63539	2.25907	3.28602					AN6180
AFUA_2G13470		pyrimidine 5'-nucleotidase, putative	-0.191833	-0.117665	1.65941	2.32741	2.56878	YGL224C	SDT1	C5_04360C_A		AN6325
AFUA_2G13630	aro8	amino transferase	-0.0222077	0.175596	1.42933	1.63468	2.71749	YGL202W	ARO8	C2_00340C_A	ARO8	AN6338
AFUA_4G13850		conserved hypothetical protein	-0.262954	-0.0358963	1.86084	1.86898	3.25735					AN6453
AFUA_6G04050		D123 proteins, putative	-0.129835	0.304953	1.6282	1.75613	2.25078	YLR215C	CDC123	C4_02770C_A		AN6594
AFUA_2G06000		NAD+ dependent glutamate dehydrogenase, putative	-0.308912	0.656976	1.05939	1.73238	2.79649			C2_07900W_A	GDH2	AN7451
AFUA_2G15040		ubiquitin conjugating enzyme, putative	-0.380388	-0.101934	1.96256	1.81067	2.67712					AN7577
AFUA_6G04800		lysine decarboxylase-like protein	0.0381117	0.146321	1.27904	2.34944	2.70198	YJL055W	YJL055W	C3_01280W_A		AN7925
AFUA_7G00370		hypothetical protein	0.427892	0.140813	1.78434	2.26403	2.15691					AN7941
AFUA_3G00740		2-dehydropantoate 2-reductase, putative	-0.271387	0.377211	1.90334	2.35633	2.80149	YDL144C	YDL144C	C1_05990C_A		AN8494
AFUA_5G14240		ThiJ/PfpI family protein	-0.309974	0.27233	1.88547	2.84298	3.61115					AN8527
AFUA_2G00500		conserved hypothetical protein	-0.0640855	-0.355045	1.00103	2.30347	2.9363					AN8602
AFUA_4G12510		hypothetical protein	-0.161156	0.0454845	1.24958	2.31802	2.95407					AN8609
AFUA_6G02200		C2HC5 finger protein	0.106892	0.14064	1.86145	1.9043	2.65763					AN8687
AFUA_5G06010		translation initiation factor eIF-6, putative	-0.989579	-0.496999	1.35373	1.99732	2.44866	YPR016C	TIF6	CR_07080W_A		AN8824
AFUA_3G00730		conserved hypothetical protein	-0.293334	0.79736	1.64227	2.64217	2.93543					AN8942
AFUA_5G10510		ABC transporter, putative	0.226239	0.871363	2.17858	2.77826	2.39788					AN8957
AFUA_2G01920		glutaminyl-tRNA synthetase	-0.196522	0.327732	1.83722	2.70431	2.57226					AN9157
AFUA_4G00860	dprA	conserved hypothetical protein	0.0337844	-0.52174	1.47941	2.53825	3.06153					AN9267
AFUA_3G00560		conserved hypothetical protein	0.100009	0.236789	0.813786	3.56209	3.66154					AN9307
AFUA_1G03030		hypothetical protein	0.366758	0.242587	2.10511	2.2497	2.65248					AN9448
AFUA_2G03230		alpha-amylase AmyA	0.024085	0.121528	1.77727	2.19685	3.26231					AN4507	amyC
AFUA_4G07190	argB	ornithine carbamoyltransferase	-0.152835	0.0617809	1.48644	2.51365	2.62065	YJL088W	ARG3	C6_03230W_A	ARG3	AN4409	argB
AFUA_1G02110		phospho-2-dehydro-3-deoxyheptonate aldolase	-0.903118	-0.282642	1.35358	1.93405	2.46966	YDR035W	ARO3	C2_02030W_A	ARO3	AN0354	aroG
AFUA_5G06070	mdr1	ABC multidrug transporter Mdr1	-0.328694	0.315841	1.91606	2.88146	2.69022					AN2300	atrD
AFUA_6G13540	cp3	carboxypeptidase Y (CpyA), putative	0.311418	0.372631	1.69196	2.47579	2.73742	YMR297W	PRC1	C7_03360W_A	CPY1	AN5442	cpyA
AFUA_2G06230		glutamine amidotransferase:cyclase	-0.362428	-0.317514	1.35678	2.1453	2.44216	YBR248C	HIS7			AN7430	hisHF
AFUA_5G01650		bZIP transcription factor JlbA/IDI-4, putative	-0.0100346	0.561604	1.35117	2.1771	2.4					AN1812	jlbA
AFUA_3G08630		coactivator bridging factor 1 (Mbf1), putative	-0.0337524	0.345456	1.68017	2.20362	2.152	YOR298C-A	MBF1	C1_01060W_A	MBF1	AN2996	mbf1
AFUA_5G07950		serine/threonine protein kinase, putative	-0.758428	0.150914	1.90092	2.788	2.84603					AN7737	mek1
AFUA_1G13240		adenosine deaminase, putative	-0.0199842	-0.170403	1.35559	2.8957	3.20339					AN6078	nadA
AFUA_5G13840		NUDIX domain, putative	-0.0212893	0.294459	1.74005	2.93161	3.48247					AN1202	ndxA
AFUA_3G01260		acetyltransferase, GNAT family family	0.571745	-0.00998926	2.12779	2.23137	3.01227					AN11810	ngn14
AFUA_7G00380		GNAT family acetyltransferase, putative	-0.1687	0.0703096	1.5469	2.412	3.24383					AN9204	ngn6
AFUA_4G14730		GNAT family acetyltransferase, putative	-0.22332	-0.00234461	1.02669	2.71558	2.59699					AN1621	ngn8
AFUA_2G15950	yap2	aspartic endopeptidase, putative	-0.840571	0.110013	1.94644	1.9489	2.02261					AN8102	pepAc
AFUA_5G00930		amino acid permease, putative	0.101979	0.321486	1.72588	2.97298	3.3109			C1_06000W_A		AN1732	prnB
AFUA_2G02010	usgS	transmembrane protein UsgS	0.159351	0.133032	1.66426	2.38472	2.03102					AN4578	usgS
AFUA_2G14360	eng2	GPI anchored glucanase, putative	0.12393	-0.109512	1.54848	1.89959	2.68085					AN2385	xgeA
AFUA_5G14260		cytochrome b5, putative	-0.272778	0.091795	2.27253	1.72729	3.38241	YNL111C	CYB5	C7_00700W_A	CYB5
AFUA_7G05750		AAA family ATPase, putative	-0.412836	0.301286	2.07407	2.76867	2.56547
AFUA_7G05180		defensin domain protein, putative	0.804618	-0.159709	1.39753	2.32743	4.02486
AFUA_3G00720		DUF500 and UBA/TS-N domain protein	0.0316329	1.1103	2.05465	2.10696	2.7597
AFUA_5G08590		endo-1,4-beta-xylanase, putative	-0.132699	0.959514	2.6323	2.76456	2.63609
AFUA_5G01620		extracellular proline-rich protein	-0.0132551	-0.19009	1.70565	1.85676	2.63146
AFUA_2G16330		glucokinase, putative	0.575553	1.24221	2.44294	2.54057	3.05501
AFUA_2G00570		GNAT family acetyltransferase, putative	-0.113585	0.412146	2.34315	3.01169	3.11665
AFUA_4G13950		GNAT family acetyltransferase, putative	-0.0407472	-0.220777	0.669468	2.0159	2.81303
AFUA_3G00760		GNAT family N-acetyltransferase, putative	0.147427	0.000357628	1.38142	2.66594	1.8889
AFUA_1G09710		hypothetical protein	-0.663856	0.11772	1.82074	2.30339	2.39348
AFUA_7G05760		hypothetical protein	-0.313081	0.0884786	1.68382	2.06336	2.09881
AFUA_3G02260		hypothetical protein	0.770488	0.797576	2.19376	2.35302	3.65747
AFUA_5G00810		hypothetical protein	-0.235889	0.770299	2.51638	2.48735	2.77969
AFUA_5G00190		hypothetical protein	-0.201629	0.255235	1.07068	2.58236	3.34043
AFUA_7G00880		hypothetical protein	-0.0257292	-0.127639	2.20877	3.00581	3.33589
AFUA_2G15380		hypothetical protein	-0.193915	0.0226769	2.06358	2.32856	2.36808
AFUA_4G12520		hypothetical protein	-0.358107	-0.222909	1.68503	2.625	2.75424
AFUA_5G00650		hypothetical protein	0.171945	0.356158	1.67428	2.49216	2.35504
AFUA_8G01010		thermophilic desulfurizing enzyme family protein	-0.209149	0.367704	2.05995	1.53012	2.47296

## Sheet: 6
Locus	A. fumigatus common name	Description	[05 minutes]	[15 minutes]	[30 minutes]	[45 minutes]	[60 minutes]	S. cerevisiae ortholog	S. cerevisiae common name	C. albicans ortholog	C. albicans common name	A. nidulans ortholog	A. nidulans common name
AFUA_2G02490		hypothetical protein	-0.12529	0.777614	3.64922	5.23603	5.74398					AN0401
AFUA_6G11390	gel2	1,3-beta-glucanosyltransferase Gel2	-0.0679293	1.43828	2.96704	3.38931	3.53888	YMR215W	GAS3	C4_00090W_A	PHR3	AN0558	gelB
AFUA_3G02250		conserved hypothetical protein	0.235312	0.92019	3.04544	3.41589	3.96706					AN0765
AFUA_1G14630		tRNAHis guanylyltransferase, putative	-0.717116	-0.506662	2.06269	3.16912	3.7782	YGR024C	THG1	C7_00560C_A	THG1	AN0804
AFUA_5G12580		GTP binding protein (GTPBP1), putative	-0.0602021	0.454655	3.16267	2.91437	3.76107					AN10003
AFUA_6G11490		NUDIX domain protein	-0.14542	-0.0614233	2.70552	3.54404	4.06625					AN10096
AFUA_2G02890		tRNA splicing 2' phosphotransferase 1	0.00102854	-0.0857139	2.76304	2.74082	3.47698	YOL102C	TPT1			AN10567
AFUA_5G08730		hypothetical protein	-0.271923	1.5571	5.18959	3.81434	4.23494					AN10592
AFUA_8G06760		integral membrane protein	-0.341531	1.22183	2.63979	3.1594	3.29729					AN10862
AFUA_3G01610		hypothetical protein	-0.357231	0.208095	2.55771	3.03723	4.02605					AN11043
AFUA_2G12470		acetylornithine aminotransferase	-0.0486388	0.0236073	2.46445	3.57207	3.23828	YOL140W	ARG8	C4_05070C_A	ARG8	AN1150
AFUA_1G09690		tRNA ligase	0.282465	0.916092	2.88293	3.71353	2.53236	YJL087C	TRL1			AN1296
AFUA_2G04190		conserved hypothetical protein	0.394389	1.19506	2.66015	2.95827	2.96803					AN1900
AFUA_2G15900		conserved hypothetical protein	0.555618	1.53095	3.08209	3.58429	4.59565	YGR111W	YGR111W			AN2161	ngn1
AFUA_6G01830		O-methyltransferase, putative	-0.276093	-0.0548244	1.69265	2.95133	4.02939					AN3236
AFUA_2G01720		conserved hypothetical protein	0.215303	1.5755	2.78023	3.20643	3.46551					AN4654
AFUA_6G03350		acetyltransferase, GNAT family, putative	-0.486356	0.597425	4.20849	6.39135	5.62267					AN5330
AFUA_5G07230		carboxyphosphonoenolpyruvate phosphonomutase-like protein	-0.270204	0.169683	2.05258	3.41805	3.80569					AN6151
AFUA_2G13290		GYF domain protein	-0.129552	0.361891	2.51056	3.77654	4.34865					AN6228
AFUA_7G00970		GPI-anchored serine-threonine rich protein	-0.0277448	0.0202885	1.37618	3.63152	3.70934					AN7323
AFUA_2G14760		BCS1-like ATPase, putative	-0.067482	0.0803061	2.93231	4.14246	3.91308					AN7549
AFUA_5G08120	argJ	arginine biosynthesis bifunctional protein ArgJ	-0.207566	0.0209169	2.08481	3.22967	3.9009	YMR062C	ARG7	C7_02150C_A	ECM42	AN7722
AFUA_5G07960		C2H2 finger and ankyrin domain protein, putative	-0.732883	-0.46147	2.42021	3.29409	3.21175					AN7736
AFUA_5G07640		RNA 3'-terminal phosphate cyclase, putative	-0.0467949	0.0772276	3.45054	4.69873	4.95672					AN7762
AFUA_7G06680	aaaA	AAA family ATPase, putative	-0.156564	-0.0872955	2.63616	5.02918	5.34972					AN8153
AFUA_5G00790		ABC multidrug transporter, putative	-0.107579	2.21274	3.03662	3.94437	3.84809					AN8344
AFUA_7G04340		C6 transcription factor, putative	-0.128428	0.561192	2.69263	3.18654	3.3663					AN8426
AFUA_1G13230		conserved hypothetical protein	-0.133945	0.0914893	2.61829	4.08418	4.62036					AN8479
AFUA_7G00850		acetyltransferase, GNAT family, putative	-0.204947	0.319485	2.15067	3.18954	4.13948	YIR042C	YIR042C			AN8604	ngn23
AFUA_7G00280		conserved hypothetical protein	0.0301862	1.09436	3.22818	4.18626	4.65625					AN8768
AFUA_1G16760		acetyltransferase, GNAT family family	-0.109562	0.224772	2.50333	3.75285	4.33037					AN9204	ngn6
AFUA_3G03290		hypothetical protein	-0.687231	-0.621376	2.22218	4.32363	4.50339					AN9303
AFUA_5G10490		amidase family protein, putative	-0.00252056	0.7098	3.05923	3.4155	3.7241					AN9400
AFUA_7G00870		exonuclease, putative	0.0933323	-0.113676	2.39443	3.53262	3.93364	YLR107W	REX3
AFUA_6G00690		conserved hypothetical protein	-0.182091	1.24485	3.31313	3.31092	4.02393
AFUA_1G16560		MIF domain protein	0.313582	-0.836496	2.34123	3.92569	4.96287
AFUA_5G07650		F-box domain and ankyrin repeat protein	0.0154686	0.435931	3.36428	2.49948	3.90934
AFUA_5G01920		GPI anchored protein, putative	0.663479	0.881364	2.20002	2.81703	3.47571
AFUA_7G05490		hypothetical protein	-0.148073	0.500367	2.42522	3.0284	3.60118
AFUA_2G00580		hypothetical protein	-0.0913148	1.11228	4.34989	5.00225	5.02362
AFUA_5G07630		ubiE/COQ5 methyltransferase, putative	-0.195776	0.276886	2.58603	3.68548	4.38756
AFUA_2G17520		GNAT family N-acetyltransferase, putative	-0.0398617	0.424148	2.44904	3.1112	4.93489
AFUA_3G00130		conserved hypothetical protein	0.620002	1.4031	3.30459	3.11791	3.65844
AFUA_2G02500		conserved hypothetical protein	0.100986	0.190584	2.78352	3.9609	4.09693
AFUA_6G00290		aminotransferase, putative	0.313328	0.898937	3.48997	4.27873	5.87626
AFUA_7G05000		conserved hypothetical protein	-0.135428	1.48779	3.60447	3.03654	3.7955
AFUA_3G00530		ATP/GTP-binding protein, putative	0.11222	0.111543	1.45681	3.68208	4.34268
AFUA_6G02290		hypothetical protein	-0.158262	-0.0698571	1.57284	3.22578	4.07808
AFUA_7G06540		threonine aldolase, putative	-0.678185	0.0963759	2.86165	3.92568	3.61291
AFUA_3G15080		hypothetical protein	-0.2841	0.533969	2.53821	2.6685	3.96951
