# Supplementary material for: Mutual independence of alkaline‐ and calcium‐mediated signalling in Aspergillus fumigatus refutes the existence of a conserved druggable signalling nexus
Source: Mol Microbiol. 2017 Nov 14;106(6):861–75. doi: 10.1111/mmi.13840 (PMC5725717; doi:10.1111/mmi.13840)
Supplement: Supplementary file 11 — Supporting Table 6 [file MMI-106-861-s011.xlsx]

## Sheet: 1
Locus	A. fumigatus common name	Description	[05 minutes]	[15 minutes]	[30 minutes]	[45 minutes]	[60 minutes]	S. cerevisiae ortholog	S. cerevisiae common name	C. albicans ortholog	C. albicans common name	A. nidulans ortholog	A. nidulans common name
AFUA_4G01280		hypothetical protein	-1.61584	-1.31824	-1.78079	-1.88377	-1.11114					AN3286
AFUA_8G01260		hypothetical protein	-0.578064	0.354794	-0.982056	-1.09345	-1.65115
AFUA_1G10390	abcB	ABC multidrug transporter, putative	-1.44034	-1.47142	-1.24698	-1.95328	-1.20163					AN7839
AFUA_2G10230		myo-inositol oxygenase	-1.65618	0.300346	-1.18624	-1.88615	-1.82067			C5_04120C_A		AN5985
AFUA_3G07870		extracellular serine-rich protein	-1.10581	-1.87746	-1.75675	-1.77161	-1.42468					AN2954
AFUA_4G12530	cccA	ccc1 protein	-1.7357	-1.48621	-2.03877	-2.03137	-2.13981					AN3681
AFUA_6G06740		endoplasmic reticulum calcium ATPase, putative	-1.73608	-0.814167	-1.26469	-1.66326	-1.448					AN5743
AFUA_4G00750		hypothetical protein	-1.77805	-1.24466	-0.993271	-1.71702	-2.01237

## Sheet: 2
Locus	A. fumigatus common name	Description	[05 minutes]	[15 minutes]	[30 minutes]	[45 minutes]	[60 minutes]	S. cerevisiae ortholog	S. cerevisiae common name	C. albicans ortholog	C. albicans common name	A. nidulans ortholog	A. nidulans common name
AFUA_5G03010	0	conserved hypothetical protein	-2.67311	-0.323253	1.12	1.08906	0.542961					AN8175

## Sheet: 3
Locus	A. fumigatus common name	Description	[05 minutes]	[15 minutes]	[30 minutes]	[45 minutes]	[60 minutes]	S. cerevisiae ortholog	S. cerevisiae common name	C. albicans ortholog	C. albicans common name	A. nidulans ortholog	A. nidulans common name
AFUA_5G00790		ABC multidrug transporter, putative	-1.73311	-1.15251	-0.344236	-3.05343	-1.22211					AN8344
AFUA_8G01970		extracellular endo-polygalacturonase, putative	-1.58196	-1.53916	-1.37315	-2.51108	-1.85403					AN4372	pgaB

## Sheet: 4
Locus	A. fumigatus common name	Description	[05 minutes]	[15 minutes]	[30 minutes]	[45 minutes]	[60 minutes]	S. cerevisiae ortholog	S. cerevisiae common name	C. albicans ortholog	C. albicans common name	A. nidulans ortholog	A. nidulans common name
AFUA_5G10920		DUF221 domain protein, putative	0.451962	0.155938	-0.263802	-1.7763	-0.346221			C1_09430W_A		AN0229
AFUA_1G13120		hypothetical protein	1.45219	1.32311	0.614119	-3.16714	-0.176373
AFUA_6G11430	aldA	aldehyde dehydrogenase, putative	-0.00946903	0.683056	0.277514	-1.65282	-0.160809					AN0554	aldA
AFUA_4G10770	ppoA	fatty acid oxygenase PpoA, putative	1.51472	1.42036	0.259339	-3.74193	-0.68879					AN5028	ppoC

## Sheet: 5
Locus	A. fumigatus common name	Description	[05 minutes]	[15 minutes]	[30 minutes]	[45 minutes]	[60 minutes]	S. cerevisiae ortholog	S. cerevisiae common name	C. albicans ortholog	C. albicans common name	A. nidulans ortholog	A. nidulans common name
AFUA_2G15950	yap2	aspartic endopeptidase, putative	-1.32956	-0.146097	-0.108889	-2.35727	-0.416175					AN8102	pepAc
AFUA_6G00140		hypothetical protein	-0.226818	-0.172073	-0.578562	-2.13533	-1.16459
AFUA_6G10790		MFS amine transporter, putative	-0.372748	-0.159768	-0.165396	-1.93467	-0.883617					AN7351
AFUA_2G14490		endoglucanase, putative	-1.60994	-0.710098	-0.294997	-2.8118	-0.521583

## Sheet: 6
Locus	A. fumigatus common name	Description	[05 minutes]	[15 minutes]	[30 minutes]	[45 minutes]	[60 minutes]	S. cerevisiae ortholog	S. cerevisiae common name	C. albicans ortholog	C. albicans common name	A. nidulans ortholog	A. nidulans common name
AFUA_2G04080		GPR/FUN34 family protein	-2.29681	-0.7874	-0.651535	-1.52129	-0.713748	YNR002C	ATO2	C2_06680W_A	FRP3	AN5226	acpA
AFUA_2G03610		IMP dehydrogenase, putative	-1.53283	-0.927176	-0.92064	-1.79521	-0.726803	YML056C	IMD4	C2_06390C_A	IMH3	AN12478
AFUA_3G07910	uge3	UDP-glucose 4-epimerase, putative	-2.05834	-1.58572	-1.39314	-1.65407	-0.776119					AN2951
AFUA_3G09690		extracellular thaumatin domain protein, putative	-0.967273	-1.11802	-0.984751	-1.54251	-0.90796					AN3079	cetA
AFUA_6G09990		importin beta-4 subunit, putative	-1.13368	-0.695653	-0.895817	-1.55444	-0.767218					AN2120	kapJ
