# Supplementary material for: Mutual independence of alkaline‐ and calcium‐mediated signalling in Aspergillus fumigatus refutes the existence of a conserved druggable signalling nexus
Source: Mol Microbiol. 2017 Nov 14;106(6):861–75. doi: 10.1111/mmi.13840 (PMC5725717; doi:10.1111/mmi.13840)
Supplement: Supplementary file 12 — Supporting Table 7 [file MMI-106-861-s012.xlsx]

## Sheet: 1
Locus	A. fumigatus common name	Description	[05 minutes]	[15 minutes]	[30 minutes]	[45 minutes]	[60 minutes]	S. cerevisiae ortholog	S. cerevisiae common name	C. albicans ortholog	C. albicans common name	A. nidulans ortholog	A. nidulans common name
AFUA_5G09910		pnitroreductase family protein, putative	-1.23861	-0.915461	-0.828244	-2.42342	-3.01265	YCL026C-B	HBN1			AN1853
AFUA_2G09860		purine-cytosine permease	-0.839872	-0.49326	-1.9089	-1.84537	-2.6574	YER056C	FCY2	C2_09950W_A	FCY21	AN10767	fcyB
AFUA_4G08270		YeeE/YedE family protein family	-1.29556	-1.80216	-1.81019	-1.09574	-1.9292					AN11888
AFUA_2G10690		MFS phosphate transporter, putative	-0.961646	-0.223907	-1.49282	-1.66747	-1.35147					AN5935
AFUA_7G00930		integral membrane protein, putative	-0.568285	-0.470533	-1.41283	-1.64808	-1.60136					AN1738
AFUA_6G00640		integral membrane protein	-0.371719	-0.470975	-1.4391	-1.52674	-1.80148					AN10369
AFUA_1G15290		hypothetical protein	-0.87006	-0.40591	-1.72966	-1.60219	-1.26675					AN8661
AFUA_1G12530		oleate delta-12 desaturase	-0.741544	-0.260963	-1.23145	-1.66274	-2.56444			C6_01110W_A	FAD2	AN1037	odeA
AFUA_5G02290		potassium ion transporter (Trk1), putative	-0.694219	-0.879712	-1.24841	-1.64667	-2.30994	YJL129C	TRK1	CR_07960C_A	TRK1	AN5636	trkA
AFUA_1G06670		hypothetical protein	-0.474587	-0.954252	-1.49708	-1.89757	-2.34776					AN5709
AFUA_4G12530	cccA	ccc1 protein	-1.20651	-0.738726	-1.85503	-1.57139	-1.60875					AN3681
AFUA_8G05010	zfpA	C2H2 finger domain protein, putative	-0.428793	-0.356744	-2.1247	-2.37212	-2.39478					AN1500
AFUA_2G08680		hypothetical protein	-0.725209	-0.974627	-1.50907	-1.64904	-1.83661
AFUA_5G00700		hypothetical protein	-0.321126	-0.550286	-1.34966	-1.31877	-2.10653

## Sheet: 2
Locus	A. fumigatus common name	Description	[05 minutes]	[15 minutes]	[30 minutes]	[45 minutes]	[60 minutes]	S. cerevisiae ortholog	S. cerevisiae common name	C. albicans ortholog	C. albicans common name	A. nidulans ortholog	A. nidulans common name
AFUA_1G12040		chitin biosynthesis protein (Chs7), putative	0.391968	0.411632	-0.621225	-1.17368	-1.73155	YHR142W	CHS7	C1_06010W_A	CHS7	AN1069
AFUA_1G09030		hypothetical protein	0.598585	-0.281821	-0.514728	-1.20851	-2.29096					AN1378
AFUA_8G04110		DUF895 domain membrane protein	0.91954	0.0133696	-0.471415	-1.66345	-1.92176			C3_00650W_A	NGT1	AN1427
AFUA_1G00440		DUF895 domain membrane protein	0.992469	-0.0194883	-0.321429	-1.50928	-2.09309					AN1427
AFUA_2G14590		MFS monosaccharide transporter, putative	-0.0429611	0.820278	-0.4503	-1.22181	-1.72533	YDL194W	SNF3	C7_00280W_A	HGT12	AN1797
AFUA_5G10560		cytochrome c oxidase subunit V	0.123794	0.0933447	-0.202345	-0.719732	-1.70839	YNL052W	COX5A	C1_09030C_A	COX5	AN2316
AFUA_7G01490	ptr2	MFS peptide transporter, putative	0.770706	0.441846	-0.472758	-0.977433	-1.90225	YKR093W	PTR2	C3_03800W_A	PTR22	AN3408
AFUA_4G06910		outer mitochondrial membrane protein porin	0.185981	0.259092	-0.0250072	-0.530112	-1.54889	YNL055C	POR1	C1_04100C_A	POR1	AN4402
AFUA_2G03010	cox5b	cytochrome c subunit Vb, putative	0.214101	0.127173	-0.198621	-0.797617	-1.68742	YGL187C	COX4	C2_01620W_A	COX4	AN4525
AFUA_6G07750		MFS phospholipid transporter (Git1), putative	0.0480576	0.319899	-0.424685	-0.671801	-1.52091			C5_00880C_A	GIT3	AN5549
AFUA_7G04290		amino acid permease (Gap1), putative	0.547491	0.532222	-0.228452	-0.522345	-1.82701	YKR039W	GAP1	C3_05580C_A	GAP2	AN5678
AFUA_2G10230		myo-inositol oxygenase	0.18502	1.3693	0.263651	-1.50782	-2.0601			C5_04120C_A		AN5985
AFUA_6G03400		hypothetical protein	0.746606	0.104662	-0.453245	-0.77172	-1.6223					AN6657
AFUA_4G09510		conserved hypothetical protein	0.730184	0.395466	-0.773512	-1.36642	-1.8751					AN7052
AFUA_5G02750		cytochrome c oxidase subunit Va, putative	0.111006	0.0610981	-0.349772	-0.807613	-1.89688	YHR051W	COX6	C2_03470C_A	COX6	AN8118
AFUA_5G02700		multidrug resistant protein	0.738698	0.00924778	-0.475575	-1.73178	-1.83013			C6_04620C_A	NAG4	AN8122
AFUA_7G02340		L-PSP endoribonuclease family protein (Hmf1), putative	0.156125	0.159282	-0.204993	-0.58862	-1.72467	YIL051C	MMF1	C1_06900C_A	MMD1	AN9080
AFUA_5G06240	alcC	alcohol dehydrogenase, putative	0.832287	0.0418291	-0.423243	-0.608293	-1.58056					AN2286	alcC
AFUA_4G06620		Glutamate/Leucine/Phenylalanine/Valine dehydrogenase, putative	0.414392	0.250976	-0.450154	-0.818267	-1.95979	YOR375C	GDH1	C4_06120W_A	GDH3	AN4376	gdhA
AFUA_1G07380		NADH-dependent glutamate synthase (GLT1), putative	-0.0720158	0.222616	-0.269514	-0.821663	-1.93999			C1_06550W_A	GLT1	AN5134	gltA
AFUA_3G09640		camp independent regulatory protein	0.102791	0.860032	0.0795097	-1.0757	-1.73303					AN6578	osaA
AFUA_1G10350	pgkA	phosphoglycerate kinase PgkA, putative	0.31787	0.126092	-0.131063	-0.488824	-1.87698	YCR012W	PGK1	C6_00750C_A	PGK1	AN1246	pgkA
AFUA_3G07640	pma1	plasma membrane H+-ATPase	0.358587	0.057765	-0.49257	-0.663876	-1.91825					AN4859	pmaA
AFUA_8G06350		esterase family protein	0.164817	-0.032279	-0.491293	-0.911446	-2.42224
AFUA_3G00590		Asp-hemolysin	0.622983	0.0308275	-0.531007	-0.876335	-2.30554
AFUA_8G05990		hypothetical protein	0.838346	0.0604715	-0.297823	-0.782808	-1.66608
AFUA_4G14250		hypothetical protein	0.53223	-0.0676222	-0.095202	-0.902322	-2.15604
AFUA_5G08830		HEX1	0.140113	0.082428	-0.449278	-0.865241	-1.85679
AFUA_1G03720		UPF0136 domain protein	0.384819	0.120543	-0.347707	-0.93592	-1.68022	YJR085C	YJR085C	CR_04730W_A
AFUA_5G09330		CipC protein	0.433106	0.130506	-0.627819	-1.08678	-2.05199			C6_04420W_A

## Sheet: 3
Locus	A. fumigatus common name	Description	[05 minutes]	[15 minutes]	[30 minutes]	[45 minutes]	[60 minutes]	S. cerevisiae ortholog	S. cerevisiae common name	C. albicans ortholog	C. albicans common name	A. nidulans ortholog	A. nidulans common name
AFUA_1G15140		mitochondrial phosphate carrier protein (Mir1), putative	-0.183532	-0.134074	-0.645633	-0.845917	-1.61002	YJR077C	MIR1			AN0870
AFUA_1G12070		glycine cleavage system H protein	-0.134745	-0.190432	-0.441679	-0.77209	-1.75335	YAL044C	GCV3	C1_13680C_A	GCV3	AN1074
AFUA_2G07810		cytosolic hydroxymethyltransferase, putative	-0.113661	-0.427132	-0.79684	-0.914745	-2.04912			C7_03330C_A	SHM1	AN10745
AFUA_1G10780		glycine cleavage system T protein	-0.0173578	-0.24032	-0.52686	-0.768343	-1.78983	YDR019C	GCV1	C6_02500C_A	GCV1	AN1198
AFUA_1G09470		aminotransferase, class V, putative	0.159682	-0.419153	-0.764884	-0.966394	-2.09277	YFL030W	AGX1	C6_04220C_A	HBR2	AN1342
AFUA_5G10610	rip1	ubiquinol-cytochrome c reductase iron-sulfur subunit precursor	-0.0712671	-0.233962	-0.639227	-0.89667	-1.68702	YEL024W	RIP1	C3_04430W_A	RIP1	AN2306
AFUA_3G14660		hypothetical protein	0.0300961	-0.521338	-0.892603	-0.987229	-1.83568					AN2535
AFUA_3G08110		cell wall protein, putative	0.0641661	0.00301743	-0.246457	-0.439516	-1.60116					AN2928
AFUA_2G17840		MFS transporter, putative	0.284297	-0.0634661	-0.648092	-0.604486	-1.94187					AN3041
AFUA_3G06410		Coq4p	0.294296	-0.318107	-0.83222	-0.867951	-1.92347	YDR204W	COQ4	C1_03160C_A	COQ4	AN4757
AFUA_3G06820		oxidoreductase, FAD-binding	-0.2246	-0.705105	-0.709038	-0.67927	-1.67408					AN4792
AFUA_6G14090		CFEM domain protein, putative	0.153664	-0.0733128	-0.5087	-0.834272	-1.74374					AN5357
AFUA_4G11390		ubiquinol-cytochrome c reductase complex 17 kd protein	-0.0527077	-0.194893	-0.595228	-1.08156	-1.67786					AN5597
AFUA_6G06840		hypothetical protein	0.510676	-0.062398	-0.780021	-1.09481	-1.52812			C5_02190C_A		AN5753
AFUA_6G06460		fumarylacetoacetate hydrolase family protein	0.00737286	-0.32172	-0.588547	-0.702733	-1.83828					AN5782
AFUA_2G13010		cytochrome c oxidase polypeptide vib	0.0607891	-0.071969	-0.598757	-1.16736	-1.90241	YLR038C	COX12	C6_04250W_A		AN6255
AFUA_2G17830		hypothetical protein	0.103395	-0.315445	-0.871992	-0.750059	-1.5544					AN6413
AFUA_5G04220		mitochondrial DNA replication protein (Yhm2), putative	0.293399	-0.344981	-0.775222	-1.01793	-2.04379	YMR241W	YHM2	C6_00600C_A	YHM2	AN8274
AFUA_5G09400		carbonyl reductase, putative	0.0267706	-0.377387	-0.699855	-0.566441	-1.53614			C4_06380W_A	SOU2	AN8819
AFUA_5G03750		WW domain protein	0.257082	-0.22347	-0.640653	-0.860141	-1.72779					AN9521
AFUA_6G10660		ATP-citrat-lyase	0.0892544	0.0932121	-0.525149	-0.618847	-1.96026					AN2435	aclA
AFUA_6G10650		ATP citrate lyase, subunit 1, putative	0.0794468	0.00346375	-0.42333	-0.736108	-1.89401					AN2436	aclB
AFUA_5G04230	cit1	citrate synthase, eukaryotic	-0.0337706	0.00379848	-0.314698	-0.441593	-1.61637	YNR001C	CIT1	CR_03500W_A	CIT1	AN8275	citA
AFUA_5G01970	gpdA	glyceraldehyde 3-phosphate dehydrogenase GpdA	0.0705032	-0.0546103	-0.259226	-0.229815	-1.61674	YGR192C	TDH3	C3_06870W_A	TDH3	AN8041	gpdA
AFUA_2G05910	hxkA	hexokinase Kxk, putative	0.0835104	-0.243711	-0.567767	-0.630501	-1.77293	YGL253W	HXK2	CR_04510W_A	HXK2	AN7459	hxkA
AFUA_5G00720		acetyltransferase, GNAT family family	0.193498	-0.228055	-0.662019	-1.04662	-2.02201					AN3344	ngn27
AFUA_5G11040		pantoate--beta-alanine ligase	0.241466	-0.514642	-0.686879	-1.04603	-1.63879	YIL145C	PAN6	CR_02580W_A	PAN6	AN0205	pantoA
AFUA_3G04220		fatty acid synthase beta subunit, putative	-0.176001	-0.116856	-0.366094	-0.628517	-1.68832	YKL182W	FAS1	C5_00190C_A	FAS1	AN3381	pkiC
AFUA_7G05920		stearic acid desaturase (SdeA), putative	-0.0670223	-0.0831699	-0.646598	-0.748677	-1.77707			C1_08360C_A	OLE1	AN6731	sdeA
AFUA_5G10780	uge5	UDP-glucose 4-epimerase	0.284944	-0.0277452	-0.522331	-0.758259	-1.59233					AN4727	ugeA
AFUA_8G06360		alpha-1,3-glucanase, putative	0.163677	-0.0939865	-0.605892	-0.975425	-2.36473
AFUA_2G13000		hypothetical protein	0.179288	-0.0504761	-0.486732	-0.872221	-1.62156
AFUA_6G00650		hypothetical protein	0.761908	-0.420936	-0.85835	-1.13781	-1.72217
AFUA_1G07460		mitochondrial carrier protein	0.0998917	-0.159592	-0.795524	-0.989913	-1.60141

## Sheet: 4
Locus	A. fumigatus common name	Description	[05 minutes]	[15 minutes]	[30 minutes]	[45 minutes]	[60 minutes]	S. cerevisiae ortholog	S. cerevisiae common name	C. albicans ortholog	C. albicans common name	A. nidulans ortholog	A. nidulans common name
AFUA_8G01260		hypothetical protein	-0.620656	-0.418962	-1.05507	-0.883273	-1.6885
AFUA_2G04080		GPR/FUN34 family protein	-0.522062	0.719033	-0.309997	-0.941109	-1.81636	YNR002C	ATO2	C2_06680W_A	FRP3	AN5226	acpA
AFUA_6G12930	acoA	mitochondrial aconitate hydratase, putative	-0.293134	-0.0439138	-0.283639	-0.886352	-1.53139	YLR304C	ACO1	CR_08210C_A	ACO1	AN5525	acoA
AFUA_2G11260	luA	3-isopropylmalate dehydratase, putative	-0.322422	-0.0084238	-0.457004	-1.06889	-1.74328	YGL009C	LEU1	CR_00360C_A	LEU1	AN5886	luA

## Sheet: 5
Locus	A. fumigatus common name	Description	[05 minutes]	[15 minutes]	[30 minutes]	[45 minutes]	[60 minutes]	S. cerevisiae ortholog	S. cerevisiae common name	C. albicans ortholog	C. albicans common name	A. nidulans ortholog	A. nidulans common name
AFUA_4G09870		hypothetical protein	0.0970078	-0.235722	-1.00699	-1.58079	-2.19556
AFUA_8G00790		hypothetical protein	0.0185924	-0.425371	-0.713085	-1.27581	-2.06092
AFUA_2G13110		cytochrome c	0.013092	-0.116785	-0.928734	-1.61135	-2.30065
AFUA_1G15490	mfsB	MFS multidrug transporter, putative	-0.574907	0.396852	-1.11428	-1.72244	-2.27965	YCR023C	YCR023C	C6_01520W_A		AN0890
AFUA_2G13850		protein phosphatase regulatory subunit (Gac1), putative	0.216623	-0.210206	-1.24634	-1.66315	-1.81357					AN2425
AFUA_4G06790		ubiquinol-cytochrome c reductase complex 14 kDa protein	-0.0371265	-0.436005	-1.09311	-1.48681	-1.80757	YDR529C	QCR7	C6_03400C_A	QCR7	AN4388
AFUA_3G06190		Cytochrome c oxidase subunit VIa family	0.136772	-0.0594254	-0.718057	-1.39759	-2.25833	YGL191W	COX13	C2_01590W_A	COX13	AN10585
AFUA_2G05690		hypothetical protein	-0.0609159	-0.214906	-1.17098	-1.27367	-1.77467					AN7482
AFUA_3G14440		cytochrome c oxidase family protein	0.149199	-0.0304585	-0.617753	-1.32948	-2.33407	YDL067C	COX9	C2_05930W_A	COX9	AN11347
AFUA_4G14380		conserved hypothetical protein	-0.24224	-0.0163031	-0.881477	-1.29331	-2.29048					AN0815
AFUA_4G11480		C2H2 finger domain protein, putative	0.230831	0.296526	-1.13157	-1.39641	-1.87081					AN5583	aslA

## Sheet: 6
Locus	A. fumigatus common name	Description	[05 minutes]	[15 minutes]	[30 minutes]	[45 minutes]	[60 minutes]	S. cerevisiae ortholog	S. cerevisiae common name	C. albicans ortholog	C. albicans common name	A. nidulans ortholog	A. nidulans common name
AFUA_4G06250		ribosome biogenesis (Nop4), putative	-1.58073	-0.878588	-1.04722	-1.03306	-0.678329			C1_04390C_A	NOP4	AN4330
AFUA_7G04820		C6 transcription factor, putative	-1.73413	-2.22434	-2.0695	-0.650502	-2.20008			C1_05340C_A	ZCF2	AN3769
AFUA_6G03750		amidophosphoribosyltransferase	-1.7387	-0.570922	-1.44175	-1.49169	-0.997549	YMR300C	ADE4	C1_07710C_A	ADE4	AN10837
AFUA_2G03610		IMP dehydrogenase, putative	-1.60105	-0.613571	-1.08199	-1.01863	-0.3944	YML056C	IMD4	C2_06390C_A	IMH3	AN12478
AFUA_2G05480		DNA-directed RNA polymerase I 13.1 kDa polypeptide, putative	-1.69714	-0.825563	-0.934146	-0.894691	-0.448801	YJR063W	RPA12	C2_07300C_A	RPA12	AN10970
AFUA_8G05430	noc4	hypothetical protein	-1.67125	-0.737603	-0.909347	-0.743687	-0.307773	YPR144C	NOC4	C2_07340W_A	NOC4	AN1533
AFUA_2G01480		conserved hypothetical protein	-1.85873	-0.758573	-0.63034	-1.13803	-0.642832	YER002W	NOP16	C2_09660W_A		AN7674
AFUA_6G14260	lcp5	conserved hypothetical protein	-1.88942	-0.929935	-1.05396	-1.21778	-0.554173	YER127W	LCP5	C3_06370C_A		AN5340
AFUA_2G14020		ATP transporter, putative	-1.38527	-1.75812	-1.49089	-1.40893	-1.60677			C4_06910W_A		AN6369
AFUA_7G05210		CTP synthase	-1.84521	-0.789789	-0.612803	-0.89518	-0.620769	YBL039C	URA7	C5_04570C_A	URA7	AN0490
AFUA_4G08930		nucleolar GTPase, putative	-1.71768	-0.989535	-1.58791	-1.53697	-0.911737	YNR053C	NOG2	C6_03640W_A	NOG2	AN1666
AFUA_2G17050		nuclear export protein Noc3	-1.74228	-0.689157	-1.10576	-1.15705	-0.636939	YLR002C	NOC3	C7_03850W_A		AN7260
AFUA_1G02820	pst2	Y20 protein	-1.37623	-2.15049	-1.88119	-1.6263	-1.3521	YDR032C	PST2	CR_05390W_A	PST3	AN0297
AFUA_1G06230		ssf2 protein	-1.83997	-0.926013	-1.08435	-1.08758	-0.527479	YDR312W	SSF2	CR_09730C_A	SSF1	AN4232
AFUA_7G03690		G-patch RNA maturation protein (Gno1), putative	-1.73308	-1.07355	-0.695591	-0.601672	-0.314769	YGR280C	PXR1			AN11066
AFUA_2G17060		60S ribosome subunit biogenesis protein (Nip7), putative	-2.06927	-1.23545	-1.11743	-1.56254	-1.0264	YPL211W	NIP7			AN8491
AFUA_5G03870		conserved hypothetical protein	-1.70681	-0.849905	-1.22854	-1.33463	-0.713154	YPR143W	RRP15			AN8247
AFUA_1G16290		ATP dependent RNA helicase (Rok1), putative	-1.50893	-0.849405	-1.04035	-0.869148	-0.256816					AN0944
AFUA_1G02610		conserved hypothetical protein	-1.62899	-0.896334	-0.958891	-1.0394	-0.656918					AN10052
AFUA_5G13610		conserved hypothetical protein	-1.67423	-1.24828	-0.637919	-1.03471	-0.616159					AN6912
AFUA_7G05460		conserved hypothetical protein	-1.83335	-0.847939	-0.796509	-0.815	-0.0933704					AN6698
AFUA_2G02380		hypothetical protein	-0.991052	-0.727069	-1.54742	-1.05264	-0.629782					AN4622
AFUA_1G05410		Krr1 family protein	-1.88235	-0.951735	-1.08128	-0.903809	-0.324545					AN4065
AFUA_2G01750		methionine aminopeptidase, type II, putative	-2.1992	-2.21932	-1.47219	-1.47443	-0.699261					AN0369
AFUA_1G02630		periodic tryptophan protein (Pwp1), putative	-1.78465	-1.01682	-0.784855	-0.979198	-0.503769					AN0310
AFUA_2G01100		pirin domain protein, putative	-1.63055	-1.77303	-1.56394	-1.05392	-1.60432					AN6420
AFUA_4G08190		ribosome biogenesis protein Pescadillo, putative	-1.87068	-1.24815	-1.26834	-1.16197	-0.774572					AN3827
AFUA_1G02590		RNA polymerase I specific transcription initiation factor RRN3 superfamily	-1.65973	-0.584417	-1.28592	-1.39624	-0.94183					AN0312
AFUA_8G01710		antigenic thaumatin domain protein, putative	-1.70414	-0.794259	-0.775736	-0.217031	0.620614					AN7619	calA
AFUA_6G09990		importin beta-4 subunit, putative	-2.07618	-0.989902	-0.951993	-1.0081	-0.21935					AN2120	kapJ
AFUA_1G06190	rmtA	hnrnp arginine n-methyltransferase	-1.56738	-0.742532	-0.979658	-1.39891	-0.862638	YBR034C	HMT1	C1_01030W_A	HMT1	AN10526	rmtA
AFUA_2G14490		endoglucanase, putative	-2.00171	-1.96228	-0.805297	-0.41377	-0.46983
AFUA_6G11850		hypothetical protein	-1.3827	-1.76521	-1.05317	-1.31497	-1.30236
