# Supplementary material for: Mutual independence of alkaline‐ and calcium‐mediated signalling in Aspergillus fumigatus refutes the existence of a conserved druggable signalling nexus
Source: Mol Microbiol. 2017 Nov 14;106(6):861–75. doi: 10.1111/mmi.13840 (PMC5725717; doi:10.1111/mmi.13840)
Supplement: Supplementary file 13 — Supporting Table 8 [file MMI-106-861-s013.xls]

## Sheet: Sheet1
N.	ORF ID	GENE	Oligonucleotide F	Oligonucleotide R	Size amplicon
1	AFUA_6G12180	hyp protein	CCCTCACAGCTCCAACATC	AGGTCCGGCATTGGTAGAT	157
2	AFUA_2G13890	anx3.2	GTAGGAGGGAGCGGCTATC	AGTACCGAACCCTTTCATCG	153
3	AFUA_6G03690	ena1	ATTCCTGCCAACGAGATTGT	CTGGGTCAAAAGTGGTATCG	169
4	AFUA_5G05840	mid1	GGATGGAAACTCCACCAACT	GATGGAACTGCATACGCAAC	150
5	AFUA_7G00250	tubulin beta-2	CGTACAATGCGACGCTGT	ACATGACCGTCGAAACGAG	156
